# Supplementary material for: EIF4A3‐Mediated Biogenesis of CircFADS1 Promotes the Progression of Hepatocellular Carcinoma via Wnt/β‐Catenin Pathway
Source: Adv Sci (Weinh). 2025 Feb 18;12(14):2411869. doi: 10.1002/advs.202411869 (PMC11984884; doi:10.1002/advs.202411869)
Supplement: Supplementary file 2 — Supporting Table 3 [file ADVS-12-2411869-s001.xlsx]

## Sheet: Sheet1
id	baseMean	baseMean_sh-NC	baseMean_sh-sh-circFADS1	foldChange(sh-circFADS1/sh-NC)	log2FoldChange	pval	padj	Chromosome	Start Site	End Site	Direction	Length	Name	GO	KEGG	EC	eggNOG Class	eggNOG	Description	Entrez_geneID	UniProtAC	BP	CC	MF	Pathway
ENSG00000101076	389.756	716.467	63.0457	0.0879952	-3.50643	2.26412e-65	3.70796e-61	20	44355699	44432845	+	10167	HNF4A	GO:0000785;GO:0000976;GO:0000978;GO:0000981;GO:0001228;GO:0003323;GO:0003677;GO:0003682;GO:0003700;GO:0003707;GO:0004879;GO:0005102;GO:0005504;GO:0005515;GO:0005634;GO:0005654;GO:0005737;GO:0006355;GO:0006357;GO:0006366;GO:0006591;GO:0006629;GO:0006805;GO:0007548;GO:0007596;GO:0008270;GO:0008285;GO:0009749;GO:0010470;GO:0019216;GO:0023019;GO:0030154;GO:0030308;GO:0030522;GO:0042593;GO:0042632;GO:…	K07292	-	K	KOG4215;35EHH;38BCF;3BCFA;3CSDC;3J91W;488IA;495QH;4MIDJ;4MWAF	hepatocyte nuclear factor 4 alpha [Source:HGNC Symbol;Acc:HGNC:5024]	3172	P41235;F1D8T1	GO:0003323//type B pancreatic cell development;GO:0006355//regulation of transcription, DNA-templated;GO:0006357//regulation of transcription by RNA polymerase II;GO:0006366//transcription by RNA polymerase II;GO:0006591//ornithine metabolic process;GO:0006629//lipid metabolic process;GO:0006805//xenobiotic metabolic process;GO:0007548//sex differentiation;GO:0007596//blood coagulation;GO:0008285…	GO:0000785//chromatin;GO:0005634//nucleus;GO:0005654//nucleoplasm;GO:0005737//cytoplasm;	GO:0000976//transcription cis-regulatory region binding;GO:0000978//RNA polymerase II cis-regulatory region sequence-specific DNA binding;GO:0000981//DNA-binding transcription factor activity, RNA polymerase II-specific;GO:0001228//DNA-binding transcription activator activity, RNA polymerase II-specific;GO:0003677//DNA binding;GO:0003682//chromatin binding;GO:0003700//DNA-binding transcription fa…	ko04950(Maturity onset diabetes of the young);ko04152(AMPK signaling pathway)
ENSG00000021826	8247.39	14058.5	2436.25	0.173293	-2.52871	7.79903e-60	6.38624e-56	2	210477682	210679107	+	11018	CPS1	GO:0000050;GO:0000166;GO:0001889;GO:0003824;GO:0004087;GO:0004088;GO:0004175;GO:0005509;GO:0005515;GO:0005524;GO:0005543;GO:0005634;GO:0005730;GO:0005737;GO:0005739;GO:0005743;GO:0005759;GO:0006207;GO:0006541;GO:0006807;GO:0007494;GO:0008152;GO:0009410;GO:0009636;GO:0010043;GO:0014075;GO:0016595;GO:0016874;GO:0019240;GO:0019433;GO:0032094;GO:0032496;GO:0032991;GO:0033762;GO:0034201;GO:0036094;GO:…	K01948	EC:6.3.4.16	F;E	KOG0370;35KMC;38CAC;3B9FF;3CS9A;3JBZ5;4804V;497Y0;4MBPK;4N558	carbamoyl-phosphate synthase 1 [Source:HGNC Symbol;Acc:HGNC:2323]	1373	P31327;Q6PEK7	GO:0000050//urea cycle;GO:0001889//liver development;GO:0006207//'de novo' pyrimidine nucleobase biosynthetic process;GO:0006541//glutamine metabolic process;GO:0006807//nitrogen compound metabolic process;GO:0007494//midgut development;GO:0008152//metabolic process;GO:0009410//response to xenobiotic stimulus;GO:0009636//response to toxic substance;GO:0010043//response to zinc ion;GO:0014075//res…	GO:0005634//nucleus;GO:0005730//nucleolus;GO:0005737//cytoplasm;GO:0005739//mitochondrion;GO:0005743//mitochondrial inner membrane;GO:0005759//mitochondrial matrix;GO:0032991//protein-containing complex;GO:0042645//mitochondrial nucleoid;	GO:0000166//nucleotide binding;GO:0003824//catalytic activity;GO:0004087//carbamoyl-phosphate synthase (ammonia) activity;GO:0004088//carbamoyl-phosphate synthase (glutamine-hydrolyzing) activity;GO:0004175//endopeptidase activity;GO:0005509//calcium ion binding;GO:0005515//protein binding;GO:0005524//ATP binding;GO:0005543//phospholipid binding;GO:0016595//glutamate binding;GO:0016874//ligase ac…	ko00910(Nitrogen metabolism);ko00250(Alanine, aspartate and glutamate metabolism);ko00220(Arginine biosynthesis)
ENSG00000197614	1891.54	3261.48	521.602	0.159928	-2.6445	1.5798e-59	8.62412e-56	12	8637346	8662888	-	3889	MFAP5	GO:0001527;GO:0005201;GO:0005576;GO:0031012;GO:0048048;GO:0060216;GO:0062023;GO:0097435;GO:0110165	K25410	-	S	2S4DY;35GY2;3A3FP;3BRGY;3D8BU;3JG81;48D58;498VX;4MJQQ;4MUFY	microfibril associated protein 5 [Source:HGNC Symbol;Acc:HGNC:29673]	8076	Q13361;B3KW70	GO:0048048//embryonic eye morphogenesis;GO:0060216//definitive hemopoiesis;GO:0097435//supramolecular fiber organization;	GO:0001527//microfibril;GO:0005576//extracellular region;GO:0031012//extracellular matrix;GO:0062023//collagen-containing extracellular matrix;GO:0110165//cellular anatomical entity;	GO:0005201//extracellular matrix structural constituent;	-
ENSG00000121769	708.736	1228.91	188.566	0.153443	-2.70423	3.16101e-52	1.29419e-48	1	31365253	31376850	-	1398	FABP3	GO:0005504;GO:0005515;GO:0005615;GO:0005634;GO:0005737;GO:0005829;GO:0008092;GO:0008285;GO:0008289;GO:0015908;GO:0015909;GO:0032365;GO:0036041;GO:0042632;GO:0046320;GO:0050873;GO:0055091;GO:0070062;GO:0070538;GO:0071073;GO:0140214;GO:2001245	K08752	-	H;C;I	KOG4015;35PQ5;3A2TM;3BQEX;3D6BX;3JGM3;48E6S;49B08;4MJ8V;4N6P3	fatty acid binding protein 3 [Source:HGNC Symbol;Acc:HGNC:3557]	2170	P05413;A0A384MDY5	GO:0008285//negative regulation of cell population proliferation;GO:0015908//fatty acid transport;GO:0015909//long-chain fatty acid transport;GO:0032365//intracellular lipid transport;GO:0042632//cholesterol homeostasis;GO:0046320//regulation of fatty acid oxidation;GO:0050873//brown fat cell differentiation;GO:0055091//phospholipid homeostasis;GO:0071073//positive regulation of phospholipid bios…	GO:0005615//extracellular space;GO:0005634//nucleus;GO:0005737//cytoplasm;GO:0005829//cytosol;GO:0070062//extracellular exosome;	GO:0005504//fatty acid binding;GO:0005515//protein binding;GO:0008092//cytoskeletal protein binding;GO:0008289//lipid binding;GO:0036041//long-chain fatty acid binding;GO:0070538//oleic acid binding;	ko03320(PPAR signaling pathway)
ENSG00000174827	668.411	1142.63	194.196	0.169955	-2.55677	4.23804e-47	9.91521e-44	1	145670852	145708148	-	2480	PDZK1	GO:0004222;GO:0005124;GO:0005515;GO:0005886;GO:0005903;GO:0006508;GO:0015879;GO:0016020;GO:0016324;GO:0030165;GO:0031526;GO:0031528;GO:0032414;GO:0043495;GO:0044070;GO:0044877;GO:0045121;GO:0070062;GO:0072659;GO:0090314;GO:1904064;GO:1905477;GO:1990961	K24057	-	S;T	KOG3528;35IVM;38BT5;3B968;3CWNU;3J9UF;48A65;48X2B;4M5UG;4MWJC	PDZ domain containing 1 [Source:HGNC Symbol;Acc:HGNC:8821]	5174	Q5T2W1	GO:0006508//proteolysis;GO:0015879//carnitine transport;GO:0032414//positive regulation of ion transmembrane transporter activity;GO:0044070//regulation of anion transport;GO:0072659//protein localization to plasma membrane;GO:0090314//positive regulation of protein targeting to membrane;GO:1904064//positive regulation of cation transmembrane transport;GO:1905477//positive regulation of protein l…	GO:0005886//plasma membrane;GO:0005903//brush border;GO:0016020//membrane;GO:0016324//apical plasma membrane;GO:0031526//brush border membrane;GO:0031528//microvillus membrane;GO:0045121//membrane raft;GO:0070062//extracellular exosome;	GO:0004222//metalloendopeptidase activity;GO:0005124//scavenger receptor binding;GO:0005515//protein binding;GO:0030165//PDZ domain binding;GO:0043495//protein-membrane adaptor activity;GO:0044877//protein-containing complex binding;	-
ENSG00000112972	6819.78	11056.7	2582.86	0.233601	-2.09788	5.22539e-43	1.0697e-39	5	43287470	43313512	-	6627	HMGCS1	GO:0004421;GO:0005737;GO:0005829;GO:0006084;GO:0006629;GO:0006694;GO:0006695;GO:0008202;GO:0008203;GO:0008299;GO:0010142;GO:0016126;GO:0016740;GO:0016746;GO:0042803	K01641	EC:2.3.3.10	H;I	KOG1393;35AA1;38BNA;3BAHH;3CVM4;3J6F2;48AZG;497F0;4MAV3;4N0H0	3-hydroxy-3-methylglutaryl-CoA synthase 1 [Source:HGNC Symbol;Acc:HGNC:5007]	3157	Q01581;A0A024R059	GO:0006084//acetyl-CoA metabolic process;GO:0006629//lipid metabolic process;GO:0006694//steroid biosynthetic process;GO:0006695//cholesterol biosynthetic process;GO:0008202//steroid metabolic process;GO:0008203//cholesterol metabolic process;GO:0008299//isoprenoid biosynthetic process;GO:0010142//farnesyl diphosphate biosynthetic process, mevalonate pathway;GO:0016126//sterol biosynthetic proces…	GO:0005737//cytoplasm;GO:0005829//cytosol;	GO:0004421//hydroxymethylglutaryl-CoA synthase activity;GO:0016740//transferase activity;GO:0016746//acyltransferase activity;GO:0042803//protein homodimerization activity;	ko03320(PPAR signaling pathway);ko00900(Terpenoid backbone biosynthesis);ko00650(Butanoate metabolism);ko00280(Valine, leucine and isoleucine degradation)
ENSG00000142583	154.265	283.383	25.1469	0.088738	-3.4943	7.97375e-41	1.45096e-37	1	9035106	9088478	-	6632	SLC2A5	GO:0003044;GO:0005353;GO:0005355;GO:0005515;GO:0005886;GO:0005887;GO:0005975;GO:0008643;GO:0009750;GO:0015149;GO:0015749;GO:0015755;GO:0016020;GO:0016021;GO:0016324;GO:0022857;GO:0035579;GO:0042383;GO:0055085;GO:0070061;GO:0070062;GO:0071332;GO:0106001;GO:1904659;GO:1990539	K08143	-	P;G;U	KOG0569;35GT2;38DNJ;3BAAV;3CS42;3J5M2;480JW;48UZH;4MBKM;4MTJT	solute carrier family 2 member 5 [Source:HGNC Symbol;Acc:HGNC:11010]	6518	P22732	GO:0003044//regulation of systemic arterial blood pressure mediated by a chemical signal;GO:0005975//carbohydrate metabolic process;GO:0008643//carbohydrate transport;GO:0009750//response to fructose;GO:0015749//monosaccharide transmembrane transport;GO:0015755//fructose transmembrane transport;GO:0055085//transmembrane transport;GO:0071332//cellular response to fructose stimulus;GO:0106001//inte…	GO:0005886//plasma membrane;GO:0005887//integral component of plasma membrane;GO:0016020//membrane;GO:0016021//integral component of membrane;GO:0016324//apical plasma membrane;GO:0035579//specific granule membrane;GO:0042383//sarcolemma;GO:0070062//extracellular exosome;	GO:0005353//fructose transmembrane transporter activity;GO:0005355//glucose transmembrane transporter activity;GO:0005515//protein binding;GO:0015149//hexose transmembrane transporter activity;GO:0022857//transmembrane transporter activity;GO:0070061//fructose binding;	ko04973(Carbohydrate digestion and absorption)
ENSG00000146678	395.171	692.681	97.6617	0.140991	-2.82633	5.54646e-39	9.08343e-36	7	45888360	45893660	+	1642	IGFBP1	GO:0005102;GO:0005515;GO:0005520;GO:0005576;GO:0005615;GO:0005788;GO:0005794;GO:0007165;GO:0007568;GO:0008286;GO:0010259;GO:0014070;GO:0019838;GO:0030307;GO:0031994;GO:0031995;GO:0042246;GO:0043567;GO:0090090	K23578	-	S;O;T	2QWRP;35N16;39S05;3B98H;3CWYU;3J59S;489B8;48W58;4M9PA;4N49K	insulin like growth factor binding protein 1 [Source:HGNC Symbol;Acc:HGNC:5469]	3484	P08833	GO:0007165//signal transduction;GO:0007568//aging;GO:0008286//insulin receptor signaling pathway;GO:0010259//multicellular organism aging;GO:0014070//response to organic cyclic compound;GO:0030307//positive regulation of cell growth;GO:0042246//tissue regeneration;GO:0043567//regulation of insulin-like growth factor receptor signaling pathway;GO:0090090//negative regulation of canonical Wnt signa…	GO:0005576//extracellular region;GO:0005615//extracellular space;GO:0005788//endoplasmic reticulum lumen;GO:0005794//Golgi apparatus;	GO:0005102//signaling receptor binding;GO:0005515//protein binding;GO:0005520//insulin-like growth factor binding;GO:0019838//growth factor binding;GO:0031994//insulin-like growth factor I binding;GO:0031995//insulin-like growth factor II binding;	-
ENSG00000078401	516.161	863.846	168.476	0.19503	-2.35823	2.30936e-38	3.43821e-35	6	12290361	12297194	+	2035	EDN1	GO:0000122;GO:0000165;GO:0001501;GO:0001516;GO:0001569;GO:0001666;GO:0001701;GO:0001821;GO:0001975;GO:0003100;GO:0003253;GO:0003357;GO:0005102;GO:0005125;GO:0005179;GO:0005515;GO:0005576;GO:0005615;GO:0005737;GO:0006366;GO:0006468;GO:0006874;GO:0006885;GO:0006939;GO:0007005;GO:0007166;GO:0007186;GO:0007193;GO:0007204;GO:0007205;GO:0007249;GO:0007267;GO:0007507;GO:0007585;GO:0007589;GO:0008217;GO:…	K16366	-	S;T	2S1NV;35DIV;39TB5;3BGG4;3D4F9;3JE5U;487G4;497KK;4MGC7;4MVX9	endothelin 1 [Source:HGNC Symbol;Acc:HGNC:3176]	1906	P05305;Q6FH53	GO:0000122//negative regulation of transcription by RNA polymerase II;GO:0000165//MAPK cascade;GO:0001501//skeletal system development;GO:0001516//prostaglandin biosynthetic process;GO:0001569//branching involved in blood vessel morphogenesis;GO:0001666//response to hypoxia;GO:0001701//in utero embryonic development;GO:0001821//histamine secretion;GO:0001975//response to amphetamine;GO:0003100//r…	GO:0005576//extracellular region;GO:0005615//extracellular space;GO:0005737//cytoplasm;GO:0030133//transport vesicle;GO:0033093//Weibel-Palade body;GO:0045178//basal part of cell;GO:0048237//rough endoplasmic reticulum lumen;	GO:0005102//signaling receptor binding;GO:0005125//cytokine activity;GO:0005179//hormone activity;GO:0005515//protein binding;GO:0031707//endothelin A receptor binding;GO:0031708//endothelin B receptor binding;	ko05418(Fluid shear stress and atherosclerosis);ko05410(Hypertrophic cardiomyopathy);ko05200(Pathways in cancer);ko04933(AGE-RAGE signaling pathway in diabetic complications);ko04926(Relaxin signaling pathway);ko04924(Renin secretion);ko04916(Melanogenesis);ko04668(TNF signaling pathway);ko04270(Vascular smooth muscle contraction);ko04080(Neuroactive ligand-receptor interaction);ko04066(HIF-1 sig…
ENSG00000168955	159.064	283.481	34.6476	0.122222	-3.03242	2.31736e-34	2.91934e-31	2	227362038	227381995	-	2875	TM4SF20	GO:0005515;GO:0005783;GO:0005789;GO:0005886;GO:0005925;GO:0016020;GO:0016021;GO:0045861	K24923	-	S	2RZTZ;359VC;38XWX;3BMZR;3CU7V;3J8J0;4868Y;495X4;4MAMD;4N1UY	transmembrane 4 L six family member 20 [Source:HGNC Symbol;Acc:HGNC:26230]	79853	Q53R12	GO:0045861//negative regulation of proteolysis;	GO:0005783//endoplasmic reticulum;GO:0005789//endoplasmic reticulum membrane;GO:0005886//plasma membrane;GO:0005925//focal adhesion;GO:0016020//membrane;GO:0016021//integral component of membrane;	GO:0005515//protein binding;	-
ENSG00000072274	19331	30819	7842.94	0.254484	-1.97435	2.53666e-34	2.96735e-31	3	196012511	196082153	-	17376	TFRC	GO:0001618;GO:0001666;GO:0001934;GO:0003723;GO:0003725;GO:0004998;GO:0005515;GO:0005576;GO:0005615;GO:0005634;GO:0005737;GO:0005739;GO:0005768;GO:0005769;GO:0005886;GO:0005887;GO:0005905;GO:0006826;GO:0006879;GO:0006897;GO:0006898;GO:0006953;GO:0007165;GO:0007568;GO:0007584;GO:0009897;GO:0009986;GO:0010008;GO:0010033;GO:0010035;GO:0010039;GO:0010042;GO:0010628;GO:0010637;GO:0016020;GO:0016021;GO:…	K06503	-	O;P;L	KOG2195;359HD;39TYS;3BBUP;3CWS1;3J44B;480UV;48ZH1;4ME7S;4MY0H	transferrin receptor [Source:HGNC Symbol;Acc:HGNC:11763]	7037	P02786;Q7Z3E0	GO:0001666//response to hypoxia;GO:0001934//positive regulation of protein phosphorylation;GO:0006826//iron ion transport;GO:0006879//cellular iron ion homeostasis;GO:0006897//endocytosis;GO:0006898//receptor-mediated endocytosis;GO:0006953//acute-phase response;GO:0007165//signal transduction;GO:0007568//aging;GO:0007584//response to nutrient;GO:0010033//response to organic substance;GO:0010035/…	GO:0005576//extracellular region;GO:0005615//extracellular space;GO:0005634//nucleus;GO:0005737//cytoplasm;GO:0005739//mitochondrion;GO:0005768//endosome;GO:0005769//early endosome;GO:0005886//plasma membrane;GO:0005887//integral component of plasma membrane;GO:0005905//clathrin-coated pit;GO:0009897//external side of plasma membrane;GO:0009986//cell surface;GO:0010008//endosome membrane;GO:00160…	GO:0001618//virus receptor activity;GO:0003723//RNA binding;GO:0003725//double-stranded RNA binding;GO:0004998//transferrin receptor activity;GO:0005515//protein binding;GO:0019901//protein kinase binding;GO:0030544//Hsp70 protein binding;GO:0042802//identical protein binding;GO:0042803//protein homodimerization activity;GO:0044877//protein-containing complex binding;GO:0051087//chaperone binding;	ko04640(Hematopoietic cell lineage);ko04216(Ferroptosis);ko04145(Phagosome);ko04144(Endocytosis);ko04066(HIF-1 signaling pathway)
ENSG00000198626	364.05	620.27	107.83	0.173844	-2.52413	9.06999e-34	9.90261e-31	1	237042184	237833988	+	17775	RYR2	GO:0001666;GO:0002027;GO:0003143;GO:0003220;GO:0003300;GO:0005216;GO:0005219;GO:0005262;GO:0005509;GO:0005513;GO:0005515;GO:0005516;GO:0005790;GO:0005886;GO:0006811;GO:0006816;GO:0006874;GO:0010460;GO:0010881;GO:0010882;GO:0014701;GO:0014808;GO:0014850;GO:0015085;GO:0015278;GO:0016020;GO:0016021;GO:0016529;GO:0019722;GO:0019899;GO:0019901;GO:0030017;GO:0030018;GO:0030659;GO:0031000;GO:0032991;GO:…	K04962	-	S;T	KOG2243;35HJF;38BST;3BC6F;3CVQC;3J95X;47Z3G;48XRN;4MCQJ;4MVMX	ryanodine receptor 2 [Source:HGNC Symbol;Acc:HGNC:10484]	6262	Q92736	GO:0001666//response to hypoxia;GO:0002027//regulation of heart rate;GO:0003143//embryonic heart tube morphogenesis;GO:0003220//left ventricular cardiac muscle tissue morphogenesis;GO:0003300//cardiac muscle hypertrophy;GO:0005513//detection of calcium ion;GO:0006811//ion transport;GO:0006816//calcium ion transport;GO:0006874//cellular calcium ion homeostasis;GO:0010460//positive regulation of he…	GO:0005790//smooth endoplasmic reticulum;GO:0005886//plasma membrane;GO:0014701//junctional sarcoplasmic reticulum membrane;GO:0016020//membrane;GO:0016021//integral component of membrane;GO:0016529//sarcoplasmic reticulum;GO:0030017//sarcomere;GO:0030018//Z disc;GO:0030659//cytoplasmic vesicle membrane;GO:0032991//protein-containing complex;GO:0033017//sarcoplasmic reticulum membrane;GO:0034704/…	GO:0005216//ion channel activity;GO:0005219//ryanodine-sensitive calcium-release channel activity;GO:0005262//calcium channel activity;GO:0005509//calcium ion binding;GO:0005515//protein binding;GO:0005516//calmodulin binding;GO:0015085//calcium ion transmembrane transporter activity;GO:0015278//calcium-release channel activity;GO:0019899//enzyme binding;GO:0019901//protein kinase binding;GO:0034…	ko05415(Diabetic cardiomyopathy);ko05414(Dilated cardiomyopathy);ko05412(Arrhythmogenic right ventricular cardiomyopathy);ko05410(Hypertrophic cardiomyopathy);ko05022(Pathways of neurodegeneration - multiple diseases);ko05020(Prion disease);ko04972(Pancreatic secretion);ko04921(Oxytocin signaling pathway);ko04911(Insulin secretion);ko04713(Circadian entrainment);ko04371(Apelin signaling pathway);…
ENSG00000070729	124.87	222.156	27.5845	0.124167	-3.00964	1.98215e-29	2.02886e-26	16	57882340	57971128	-	7310	CNGB1	GO:0000166;GO:0001750;GO:0001895;GO:0005221;GO:0005222;GO:0005223;GO:0005515;GO:0005886;GO:0006811;GO:0006812;GO:0007601;GO:0007602;GO:0007608;GO:0010628;GO:0015276;GO:0016020;GO:0016021;GO:0017071;GO:0021630;GO:0030552;GO:0030553;GO:0030660;GO:0033365;GO:0035845;GO:0043855;GO:0044877;GO:0045494;GO:0050896;GO:0050908;GO:0050911;GO:0051899;GO:0060170;GO:0098655;GO:0099105;GO:1902495;GO:1990834	K04952	-	T;P;U	KOG0499;35B6Q;38G0T;3B9GA;3CUIJ;3J4C2;482T8;490IY;4MCT1;4MSZE	cyclic nucleotide gated channel subunit beta 1 [Source:HGNC Symbol;Acc:HGNC:2151]	1258	Q14028	GO:0001895//retina homeostasis;GO:0006811//ion transport;GO:0006812//cation transport;GO:0007601//visual perception;GO:0007602//phototransduction;GO:0007608//sensory perception of smell;GO:0010628//positive regulation of gene expression;GO:0021630//olfactory nerve maturation;GO:0033365//protein localization to organelle;GO:0035845//photoreceptor cell outer segment organization;GO:0045494//photore…	GO:0001750//photoreceptor outer segment;GO:0005886//plasma membrane;GO:0016020//membrane;GO:0016021//integral component of membrane;GO:0017071//intracellular cyclic nucleotide activated cation channel complex;GO:0030660//Golgi-associated vesicle membrane;GO:0060170//ciliary membrane;GO:1902495//transmembrane transporter complex;	GO:0000166//nucleotide binding;GO:0005221//intracellular cyclic nucleotide activated cation channel activity;GO:0005222//intracellular cAMP-activated cation channel activity;GO:0005223//intracellular cGMP-activated cation channel activity;GO:0005515//protein binding;GO:0015276//ligand-gated ion channel activity;GO:0030552//cAMP binding;GO:0030553//cGMP binding;GO:0043855//cyclic nucleotide-gated …	ko04744(Phototransduction);ko04740(Olfactory transduction);ko04024(cAMP signaling pathway);ko04022(cGMP-PKG signaling pathway)
ENSG00000155465	881.287	1382.58	379.994	0.274844	-1.86332	7.00087e-29	6.36963e-26	14	22773222	22829820	-	5368	SLC7A7	GO:0000821;GO:0005886;GO:0005887;GO:0006865;GO:0015174;GO:0015179;GO:0015807;GO:0016020;GO:0016021;GO:0016323;GO:0022857;GO:0055085;GO:1902475;GO:1990822	K13867	-	P;E	KOG1287;35ASK;38BBK;3B9U2;3CR7T;3JB33;4861K;48UY9;4M8WS;4MXD5	solute carrier family 7 member 7 [Source:HGNC Symbol;Acc:HGNC:11065]	9056	Q9UM01;A0A0S2Z502	GO:0000821//regulation of arginine metabolic process;GO:0006865//amino acid transport;GO:0015807//L-amino acid transport;GO:0055085//transmembrane transport;GO:1902475//L-alpha-amino acid transmembrane transport;GO:1990822//basic amino acid transmembrane transport;	GO:0005886//plasma membrane;GO:0005887//integral component of plasma membrane;GO:0016020//membrane;GO:0016021//integral component of membrane;GO:0016323//basolateral plasma membrane;	GO:0015174//basic amino acid transmembrane transporter activity;GO:0015179//L-amino acid transmembrane transporter activity;GO:0022857//transmembrane transporter activity;	ko04974(Protein digestion and absorption)
ENSG00000166501	103.472	198.194	8.75011	0.0441492	-4.50147	2.35209e-28	2.02738e-25	16	23835983	24220611	+	11049	PRKCB	GO:0000166;GO:0002250;GO:0002376;GO:0003682;GO:0004672;GO:0004674;GO:0004697;GO:0004698;GO:0005080;GO:0005246;GO:0005515;GO:0005524;GO:0005634;GO:0005654;GO:0005737;GO:0005829;GO:0005886;GO:0006325;GO:0006357;GO:0006468;GO:0006816;GO:0006874;GO:0006915;GO:0007077;GO:0007165;GO:0008091;GO:0008270;GO:0010827;GO:0010829;GO:0016020;GO:0016301;GO:0016310;GO:0016740;GO:0018105;GO:0030374;GO:0030949;GO:…	K19662	EC:2.7.11.13	-	-	protein kinase C beta [Source:HGNC Symbol;Acc:HGNC:9395]	5579	P05771	GO:0002250//adaptive immune response;GO:0002376//immune system process;GO:0006325//chromatin organization;GO:0006357//regulation of transcription by RNA polymerase II;GO:0006468//protein phosphorylation;GO:0006816//calcium ion transport;GO:0006874//cellular calcium ion homeostasis;GO:0006915//apoptotic process;GO:0007077//mitotic nuclear membrane disassembly;GO:0007165//signal transduction;GO:001…	GO:0005634//nucleus;GO:0005654//nucleoplasm;GO:0005737//cytoplasm;GO:0005829//cytosol;GO:0005886//plasma membrane;GO:0008091//spectrin;GO:0016020//membrane;GO:0044305//calyx of Held;GO:0070062//extracellular exosome;GO:0099523//presynaptic cytosol;	GO:0000166//nucleotide binding;GO:0003682//chromatin binding;GO:0004672//protein kinase activity;GO:0004674//protein serine/threonine kinase activity;GO:0004697//protein kinase C activity;GO:0004698//calcium-dependent protein kinase C activity;GO:0005080//protein kinase C binding;GO:0005246//calcium channel regulator activity;GO:0005515//protein binding;GO:0005524//ATP binding;GO:0008270//zinc io…	ko05415(Diabetic cardiomyopathy);ko05231(Choline metabolism in cancer);ko05225(Hepatocellular carcinoma);ko05223(Non-small cell lung cancer);ko05214(Glioma);ko05207(Chemical carcinogenesis - receptor activation);ko05206(MicroRNAs in cancer);ko05205(Proteoglycans in cancer);ko05200(Pathways in cancer);ko05171(Coronavirus disease - COVID-19);ko05170(Human immunodeficiency virus 1 infection);ko05164…
ENSG00000132437	136.378	238.77	33.9856	0.142336	-2.81262	4.35737e-28	3.56803e-25	7	50458436	50565405	-	3084	DDC	GO:0003824;GO:0004058;GO:0005515;GO:0005737;GO:0005829;GO:0006520;GO:0006584;GO:0007623;GO:0008021;GO:0009636;GO:0010259;GO:0015842;GO:0016597;GO:0016829;GO:0016830;GO:0016831;GO:0019752;GO:0019899;GO:0019904;GO:0030170;GO:0030424;GO:0033076;GO:0036467;GO:0036468;GO:0042416;GO:0042423;GO:0042427;GO:0043025;GO:0046684;GO:0052314;GO:0070062;GO:0071312;GO:0071363;GO:0071466	K01593	-	E	KOG0628;35FNB;38EZZ;3B9Z3;3CSPZ;3JF3M;481AM;48Y66;4M934;4N04N	dopa decarboxylase [Source:HGNC Symbol;Acc:HGNC:2719]	1644	P20711;Q53Y41;A0A0S2Z3N4	GO:0006520//cellular amino acid metabolic process;GO:0006584//catecholamine metabolic process;GO:0007623//circadian rhythm;GO:0009636//response to toxic substance;GO:0010259//multicellular organism aging;GO:0015842//aminergic neurotransmitter loading into synaptic vesicle;GO:0019752//carboxylic acid metabolic process;GO:0033076//isoquinoline alkaloid metabolic process;GO:0042416//dopamine biosynt…	GO:0005737//cytoplasm;GO:0005829//cytosol;GO:0008021//synaptic vesicle;GO:0030424//axon;GO:0043025//neuronal cell body;GO:0070062//extracellular exosome;	GO:0003824//catalytic activity;GO:0004058//aromatic-L-amino-acid decarboxylase activity;GO:0005515//protein binding;GO:0016597//amino acid binding;GO:0016829//lyase activity;GO:0016830//carbon-carbon lyase activity;GO:0016831//carboxy-lyase activity;GO:0019899//enzyme binding;GO:0019904//protein domain specific binding;GO:0030170//pyridoxal phosphate binding;GO:0036467//5-hydroxy-L-tryptophan dec…	ko05034(Alcoholism);ko05031(Amphetamine addiction);ko05030(Cocaine addiction);ko04728(Dopaminergic synapse);ko04726(Serotonergic synapse);ko00380(Tryptophan metabolism);ko00360(Phenylalanine metabolism);ko00350(Tyrosine metabolism)
ENSG00000110002	2841.34	4324.99	1357.69	0.313916	-1.67155	1.30528e-27	1.01793e-24	11	124115404	124147721	+	6361	VWA5A	GO:0005515;GO:0005654	K24510	-	S	2QRPK;35D3D;38DTU;3BAKW;3D0NY;3JEFH;48AYV;48XR3;4MFS5;4N5CG	von Willebrand factor A domain containing 5A [Source:HGNC Symbol;Acc:HGNC:6658]	4013	O00534;A0A024R3H3	-	GO:0005654//nucleoplasm;	GO:0005515//protein binding;	-
ENSG00000172478	99.7828	179.098	20.4679	0.114283	-3.12931	7.74277e-27	5.76379e-24	2	240886048	240896889	-	2772	MAB21L4	-	-	-	S	2QV1H;35I3F;39TSH;3BEIR;3D1N6;3JA5D;482UQ;4950D;4M9V2;4N3WC	mab-21 like 4 [Source:HGNC Symbol;Acc:HGNC:26216]	79919	Q08AI8;B3KU29	-	-	-	-
ENSG00000082397	94.4833	177.48	11.4863	0.0647189	-3.94967	1.77623e-26	1.21206e-23	18	5392381	5630700	-	12203	EPB41L3	GO:0001558;GO:0002175;GO:0003779;GO:0005198;GO:0005200;GO:0005515;GO:0005737;GO:0005829;GO:0005856;GO:0005886;GO:0005911;GO:0006915;GO:0007010;GO:0008092;GO:0008150;GO:0008360;GO:0016020;GO:0016021;GO:0030054;GO:0030673;GO:0030865;GO:0030866;GO:0030913;GO:0031032;GO:0033270;GO:0043217;GO:0044224;GO:0048812;GO:0070161;GO:0071205;GO:0072659;GO:0106006	K23961	-	S;Z;L	KOG3527;35GEW;38FCN;3BDA9;3CRJE;3JDGV;484DK;493VC;4MGU8;4MVMY	erythrocyte membrane protein band 4.1 like 3 [Source:HGNC Symbol;Acc:HGNC:3380]	23136	Q9Y2J2	GO:0001558//regulation of cell growth;GO:0002175//protein localization to paranode region of axon;GO:0006915//apoptotic process;GO:0007010//cytoskeleton organization;GO:0008150//biological_process;GO:0008360//regulation of cell shape;GO:0030865//cortical cytoskeleton organization;GO:0030866//cortical actin cytoskeleton organization;GO:0030913//paranodal junction assembly;GO:0031032//actomyosin st…	GO:0005737//cytoplasm;GO:0005829//cytosol;GO:0005856//cytoskeleton;GO:0005886//plasma membrane;GO:0005911//cell-cell junction;GO:0016020//membrane;GO:0016021//integral component of membrane;GO:0030054//cell junction;GO:0030673//axolemma;GO:0033270//paranode region of axon;GO:0044224//juxtaparanode region of axon;GO:0070161//anchoring junction;	GO:0003779//actin binding;GO:0005198//structural molecule activity;GO:0005200//structural constituent of cytoskeleton;GO:0005515//protein binding;GO:0008092//cytoskeletal protein binding;GO:0106006//cytoskeletal protein-membrane anchor activity;	-
ENSG00000005102	124.615	222.891	26.3385	0.118168	-3.08109	2.56571e-26	1.68075e-23	17	43640389	43661922	-	2674	MEOX1	GO:0000785;GO:0000978;GO:0000981;GO:0001228;GO:0001757;GO:0003677;GO:0003682;GO:0003700;GO:0005515;GO:0005634;GO:0005737;GO:0006355;GO:0006357;GO:0043565;GO:0045944;GO:0060218;GO:0061053;GO:0061056;GO:0071837;GO:1990837	K09322	-	K	KOG0489;35F6C;38KPX;3BDMP;3D3MZ;3JEPY;48103;493ZZ;4MFFW;4N1NE	mesenchyme homeobox 1 [Source:HGNC Symbol;Acc:HGNC:7013]	4222	P50221	GO:0001757//somite specification;GO:0006355//regulation of transcription, DNA-templated;GO:0006357//regulation of transcription by RNA polymerase II;GO:0045944//positive regulation of transcription by RNA polymerase II;GO:0060218//hematopoietic stem cell differentiation;GO:0061053//somite development;GO:0061056//sclerotome development;	GO:0000785//chromatin;GO:0005634//nucleus;GO:0005737//cytoplasm;	GO:0000978//RNA polymerase II cis-regulatory region sequence-specific DNA binding;GO:0000981//DNA-binding transcription factor activity, RNA polymerase II-specific;GO:0001228//DNA-binding transcription activator activity, RNA polymerase II-specific;GO:0003677//DNA binding;GO:0003682//chromatin binding;GO:0003700//DNA-binding transcription factor activity;GO:0005515//protein binding;GO:0043565//se…	-
ENSG00000133710	3352.05	5310.49	1393.61	0.262427	-1.93001	6.15609e-26	3.87763e-23	5	148025683	148137382	+	4780	SPINK5	GO:0002787;GO:0004867;GO:0005515;GO:0005576;GO:0005737;GO:0005783;GO:0005789;GO:0005829;GO:0005938;GO:0007417;GO:0009913;GO:0010466;GO:0016525;GO:0030154;GO:0030155;GO:0030198;GO:0030414;GO:0030855;GO:0035315;GO:0043231;GO:0045580;GO:0045861;GO:0048471;GO:0050777;GO:0051884;GO:0097209;GO:1900004;GO:1902572	K23420	-	S	KOG3649;35GWQ;39U1A;3BIHF;3D2PI;3J1GZ;485UH;48XZ1;4MAR0;4N3VD	serine peptidase inhibitor Kazal type 5 [Source:HGNC Symbol;Acc:HGNC:15464]	11005	Q9NQ38	GO:0002787//negative regulation of antibacterial peptide production;GO:0007417//central nervous system development;GO:0009913//epidermal cell differentiation;GO:0010466//negative regulation of peptidase activity;GO:0016525//negative regulation of angiogenesis;GO:0030154//cell differentiation;GO:0030155//regulation of cell adhesion;GO:0030198//extracellular matrix organization;GO:0030855//epitheli…	GO:0005576//extracellular region;GO:0005737//cytoplasm;GO:0005783//endoplasmic reticulum;GO:0005789//endoplasmic reticulum membrane;GO:0005829//cytosol;GO:0005938//cell cortex;GO:0043231//intracellular membrane-bounded organelle;GO:0048471//perinuclear region of cytoplasm;GO:0097209//epidermal lamellar body;	GO:0004867//serine-type endopeptidase inhibitor activity;GO:0005515//protein binding;GO:0030414//peptidase inhibitor activity;	-
ENSG00000152377	279.596	454.51	104.682	0.230319	-2.11829	9.45126e-26	5.73271e-23	5	136975298	137598379	-	6200	SPOCK1	GO:0001558;GO:0001764;GO:0004867;GO:0004869;GO:0005509;GO:0005515;GO:0005576;GO:0005615;GO:0005737;GO:0007155;GO:0007399;GO:0008191;GO:0010812;GO:0010951;GO:0010977;GO:0014069;GO:0016528;GO:0021953;GO:0022008;GO:0031594;GO:0033268	K08136	-	S;I	KOG3555;359GH;38URE;3BD7M;3CU13;3J5KT;487GE;493WF;4MFW3;4MXMK	SPARC (osteonectin), cwcv and kazal like domains proteoglycan 1 [Source:HGNC Symbol;Acc:HGNC:11251]	6695	Q08629	GO:0001558//regulation of cell growth;GO:0001764//neuron migration;GO:0007155//cell adhesion;GO:0007399//nervous system development;GO:0010812//negative regulation of cell-substrate adhesion;GO:0010951//negative regulation of endopeptidase activity;GO:0010977//negative regulation of neuron projection development;GO:0021953//central nervous system neuron differentiation;GO:0022008//neurogenesis;	GO:0005576//extracellular region;GO:0005615//extracellular space;GO:0005737//cytoplasm;GO:0014069//postsynaptic density;GO:0016528//sarcoplasm;GO:0031594//neuromuscular junction;GO:0033268//node of Ranvier;	GO:0004867//serine-type endopeptidase inhibitor activity;GO:0004869//cysteine-type endopeptidase inhibitor activity;GO:0005509//calcium ion binding;GO:0005515//protein binding;GO:0008191//metalloendopeptidase inhibitor activity;	-
ENSG00000164379	1243.36	1920.25	566.476	0.295002	-1.7612	1.15059e-25	6.7297e-23	6	1312098	1314758	+	2661	FOXQ1	GO:0000122;GO:0000785;GO:0000978;GO:0000981;GO:0001227;GO:0003677;GO:0003700;GO:0005634;GO:0006355;GO:0006357;GO:0009653;GO:0030154;GO:0031069;GO:0043524;GO:0043565;GO:1990837	K09410	-	K	KOG2294;35KK3;39YGU;3BKNU;3D5GG;3JFTN;480W9;493DR;4MME1;4N24V	forkhead box Q1 [Source:HGNC Symbol;Acc:HGNC:20951]	94234	Q9C009	GO:0000122//negative regulation of transcription by RNA polymerase II;GO:0006355//regulation of transcription, DNA-templated;GO:0006357//regulation of transcription by RNA polymerase II;GO:0009653//anatomical structure morphogenesis;GO:0030154//cell differentiation;GO:0031069//hair follicle morphogenesis;GO:0043524//negative regulation of neuron apoptotic process;	GO:0000785//chromatin;GO:0005634//nucleus;	GO:0000978//RNA polymerase II cis-regulatory region sequence-specific DNA binding;GO:0000981//DNA-binding transcription factor activity, RNA polymerase II-specific;GO:0001227//DNA-binding transcription repressor activity, RNA polymerase II-specific;GO:0003677//DNA binding;GO:0003700//DNA-binding transcription factor activity;GO:0043565//sequence-specific DNA binding;GO:1990837//sequence-specific …	-
ENSG00000106366	3221.89	5075.61	1368.16	0.269557	-1.89134	1.9755e-25	1.11561e-22	7	101127104	101139247	+	3156	SERPINE1	GO:0001525;GO:0002020;GO:0004867;GO:0005102;GO:0005515;GO:0005576;GO:0005615;GO:0005886;GO:0010466;GO:0010469;GO:0010757;GO:0010951;GO:0014912;GO:0030194;GO:0030195;GO:0030336;GO:0030414;GO:0031093;GO:0032757;GO:0033629;GO:0035491;GO:0042730;GO:0045766;GO:0048260;GO:0050729;GO:0050829;GO:0051918;GO:0061044;GO:0061045;GO:0062023;GO:0070062;GO:0071222;GO:0090026;GO:0090399;GO:0097180;GO:0097187;GO:…	K03982	-	O;V	KOG2392;35C3B;39R8P;3BEGU;3CVEI;3J7XD;48592;496PP;4MEXJ;4MURD	serpin family E member 1 [Source:HGNC Symbol;Acc:HGNC:8583]	5054	P05121;A0A024QYT5	GO:0001525//angiogenesis;GO:0010466//negative regulation of peptidase activity;GO:0010469//regulation of signaling receptor activity;GO:0010757//negative regulation of plasminogen activation;GO:0010951//negative regulation of endopeptidase activity;GO:0014912//negative regulation of smooth muscle cell migration;GO:0030194//positive regulation of blood coagulation;GO:0030195//negative regulation o…	GO:0005576//extracellular region;GO:0005615//extracellular space;GO:0005886//plasma membrane;GO:0031093//platelet alpha granule lumen;GO:0062023//collagen-containing extracellular matrix;GO:0070062//extracellular exosome;GO:0097180//serine protease inhibitor complex;GO:1904090//peptidase inhibitor complex;	GO:0002020//protease binding;GO:0004867//serine-type endopeptidase inhibitor activity;GO:0005102//signaling receptor binding;GO:0005515//protein binding;GO:0030414//peptidase inhibitor activity;	ko05142(Chagas disease);ko04933(AGE-RAGE signaling pathway in diabetic complications);ko04610(Complement and coagulation cascades);ko04390(Hippo signaling pathway);ko04371(Apelin signaling pathway);ko04218(Cellular senescence);ko04115(p53 signaling pathway);ko04066(HIF-1 signaling pathway)
ENSG00000186480	4776.03	7128.42	2423.64	0.339997	-1.5564	7.03964e-25	3.84294e-22	7	155297776	155310235	+	3650	INSIG1	GO:0005515;GO:0005783;GO:0005789;GO:0006629;GO:0006641;GO:0006695;GO:0006991;GO:0008142;GO:0008202;GO:0008203;GO:0008289;GO:0010894;GO:0016020;GO:0016021;GO:0016126;GO:0032869;GO:0032933;GO:0032937;GO:0036315;GO:0036316;GO:0042472;GO:0042474;GO:0042632;GO:0045599;GO:0045717;GO:0060021;GO:0060363;GO:0070862;GO:1901303	-	-	S;T	KOG4363;35EA6;39BRW;3BG2J;3CW64;3JAFT;48BB3;48VQV;4MGI3;4MSNN	insulin induced gene 1 [Source:HGNC Symbol;Acc:HGNC:6083]	3638	O15503;A0A024RD68	GO:0006629//lipid metabolic process;GO:0006641//triglyceride metabolic process;GO:0006695//cholesterol biosynthetic process;GO:0006991//response to sterol depletion;GO:0008202//steroid metabolic process;GO:0008203//cholesterol metabolic process;GO:0010894//negative regulation of steroid biosynthetic process;GO:0016126//sterol biosynthetic process;GO:0032869//cellular response to insulin stimulus;…	GO:0005783//endoplasmic reticulum;GO:0005789//endoplasmic reticulum membrane;GO:0016020//membrane;GO:0016021//integral component of membrane;GO:0032937//SREBP-SCAP-Insig complex;	GO:0005515//protein binding;GO:0008142//oxysterol binding;GO:0008289//lipid binding;	-
ENSG00000137440	101.151	178.883	23.4196	0.130922	-2.93322	1.10571e-24	5.84135e-22	4	15935577	15938740	-	1351	FGFBP1	GO:0005515;GO:0005576;GO:0005615;GO:0005886;GO:0007165;GO:0007267;GO:0008201;GO:0008285;GO:0008543;GO:0009986;GO:0016020;GO:0017134;GO:0019838;GO:0045743;GO:0051450;GO:0090050;GO:1903589;GO:2000288	K25535	-	S;T	2RZQ6;35GSC;39ZJU;3BRRX;3D48C;3J6YA;4884X;49779;4M9KM;4N3FI	fibroblast growth factor binding protein 1 [Source:HGNC Symbol;Acc:HGNC:19695]	9982	Q14512	GO:0007165//signal transduction;GO:0007267//cell-cell signaling;GO:0008285//negative regulation of cell population proliferation;GO:0008543//fibroblast growth factor receptor signaling pathway;GO:0045743//positive regulation of fibroblast growth factor receptor signaling pathway;GO:0051450//myoblast proliferation;GO:0090050//positive regulation of cell migration involved in sprouting angiogenesis…	GO:0005576//extracellular region;GO:0005615//extracellular space;GO:0005886//plasma membrane;GO:0009986//cell surface;GO:0016020//membrane;	GO:0005515//protein binding;GO:0008201//heparin binding;GO:0017134//fibroblast growth factor binding;GO:0019838//growth factor binding;	-
ENSG00000162946	147.481	252.843	42.1179	0.166577	-2.58574	5.1254e-24	2.62308e-21	1	231626790	232041272	+	12931	DISC1	GO:0000226;GO:0001764;GO:0001954;GO:0002052;GO:0005515;GO:0005634;GO:0005737;GO:0005739;GO:0005783;GO:0005813;GO:0005815;GO:0005829;GO:0005856;GO:0005871;GO:0005874;GO:0006511;GO:0007399;GO:0008021;GO:0008104;GO:0010975;GO:0010976;GO:0014069;GO:0016055;GO:0019894;GO:0021799;GO:0021846;GO:0021852;GO:0030177;GO:0030286;GO:0030424;GO:0031929;GO:0032091;GO:0036064;GO:0042802;GO:0044297;GO:0044877;GO:…	K16534	-	S;Z	2S3S3;3593U;39TKT;3BEAS;3CR7U;3J64J;48APJ;4972V;4MAJ6;4N6DT	DISC1 scaffold protein [Source:HGNC Symbol;Acc:HGNC:2888]	27185	Q9NRI5	GO:0000226//microtubule cytoskeleton organization;GO:0001764//neuron migration;GO:0001954//positive regulation of cell-matrix adhesion;GO:0002052//positive regulation of neuroblast proliferation;GO:0006511//ubiquitin-dependent protein catabolic process;GO:0007399//nervous system development;GO:0008104//protein localization;GO:0010975//regulation of neuron projection development;GO:0010976//positi…	GO:0005634//nucleus;GO:0005737//cytoplasm;GO:0005739//mitochondrion;GO:0005783//endoplasmic reticulum;GO:0005813//centrosome;GO:0005815//microtubule organizing center;GO:0005829//cytosol;GO:0005856//cytoskeleton;GO:0005871//kinesin complex;GO:0005874//microtubule;GO:0008021//synaptic vesicle;GO:0014069//postsynaptic density;GO:0030286//dynein complex;GO:0030424//axon;GO:0036064//ciliary basal bod…	GO:0005515//protein binding;GO:0019894//kinesin binding;GO:0042802//identical protein binding;GO:0044877//protein-containing complex binding;GO:0060090//molecular adaptor activity;	-
ENSG00000112902	1183.24	1783.05	583.434	0.327212	-1.6117	9.5241e-24	4.58754e-21	5	9035033	9546075	-	12308	SEMA5A	GO:0001755;GO:0001938;GO:0002043;GO:0005515;GO:0005886;GO:0007155;GO:0007162;GO:0007267;GO:0007399;GO:0007411;GO:0007413;GO:0016020;GO:0016021;GO:0021536;GO:0030154;GO:0030215;GO:0030335;GO:0030836;GO:0035373;GO:0043395;GO:0045499;GO:0045545;GO:0045766;GO:0048675;GO:0048842;GO:0048843;GO:0050918;GO:0050919;GO:0051897;GO:0060326;GO:0070062;GO:0071526;GO:0090263;GO:1990256;GO:2000352;GO:2001028	K06841	-	S;T	KOG3611;35CGA;38B60;3B9EA;3CTM8;3JC15;487Q8;494RG;4MHM8;4MXZJ	semaphorin 5A [Source:HGNC Symbol;Acc:HGNC:10736]	9037	Q13591;X5DR95	GO:0001755//neural crest cell migration;GO:0001938//positive regulation of endothelial cell proliferation;GO:0002043//blood vessel endothelial cell proliferation involved in sprouting angiogenesis;GO:0007155//cell adhesion;GO:0007162//negative regulation of cell adhesion;GO:0007267//cell-cell signaling;GO:0007399//nervous system development;GO:0007411//axon guidance;GO:0007413//axonal fasciculati…	GO:0005886//plasma membrane;GO:0016020//membrane;GO:0016021//integral component of membrane;GO:0070062//extracellular exosome;	GO:0005515//protein binding;GO:0030215//semaphorin receptor binding;GO:0035373//chondroitin sulfate proteoglycan binding;GO:0043395//heparan sulfate proteoglycan binding;GO:0045499//chemorepellent activity;GO:0045545//syndecan binding;	ko04360(Axon guidance)
ENSG00000205221	338.582	534.532	142.632	0.266836	-1.90598	1.88007e-23	8.79714e-21	2	36696690	36814794	+	3712	VIT	GO:0005539;GO:0005576;GO:0005614;GO:0007399;GO:0010811;GO:0021510;GO:0030198;GO:0031012;GO:0062023	K24506	-	S;W;V	KOG1216;35K2H;38K6X;3BE52;3D2YB;3J4MX;47Z5Y;48VYV;4MBFN;4N134	vitrin [Source:HGNC Symbol;Acc:HGNC:12697]	5212	Q6UXI7	GO:0007399//nervous system development;GO:0010811//positive regulation of cell-substrate adhesion;GO:0021510//spinal cord development;GO:0030198//extracellular matrix organization;	GO:0005576//extracellular region;GO:0005614//interstitial matrix;GO:0031012//extracellular matrix;GO:0062023//collagen-containing extracellular matrix;	GO:0005539//glycosaminoglycan binding;	-
ENSG00000069535	1988.95	2956.13	1021.76	0.345641	-1.53265	4.66248e-23	2.12104e-20	X	43766610	43882450	-	2895	MAOB	GO:0005515;GO:0005739;GO:0005740;GO:0005741;GO:0008131;GO:0009055;GO:0009410;GO:0009636;GO:0010044;GO:0010269;GO:0014063;GO:0016020;GO:0016021;GO:0016491;GO:0021762;GO:0022900;GO:0032496;GO:0042135;GO:0042420;GO:0042802;GO:0045471;GO:0045964;GO:0048545;GO:0050660;GO:0050665;GO:0051412;GO:0052595;GO:0052596;GO:0097621	K00274	EC:1.4.3.4	Q;C;E	KOG0029;35FYX;38B4W;3BI0V;3CXJF;3J61I;484HM;492DD;4MI8J;4MV04	monoamine oxidase B [Source:HGNC Symbol;Acc:HGNC:6834]	4129	P27338	GO:0009410//response to xenobiotic stimulus;GO:0009636//response to toxic substance;GO:0010044//response to aluminum ion;GO:0010269//response to selenium ion;GO:0014063//negative regulation of serotonin secretion;GO:0021762//substantia nigra development;GO:0022900//electron transport chain;GO:0032496//response to lipopolysaccharide;GO:0042135//neurotransmitter catabolic process;GO:0042420//dopami…	GO:0005739//mitochondrion;GO:0005740//mitochondrial envelope;GO:0005741//mitochondrial outer membrane;GO:0016020//membrane;GO:0016021//integral component of membrane;	GO:0005515//protein binding;GO:0008131//primary amine oxidase activity;GO:0009055//electron transfer activity;GO:0016491//oxidoreductase activity;GO:0042802//identical protein binding;GO:0050660//flavin adenine dinucleotide binding;GO:0052595//aliphatic-amine oxidase activity;GO:0052596//phenethylamine:oxygen oxidoreductase (deaminating) activity;GO:0097621//monoamine oxidase activity;	ko05034(Alcoholism);ko05031(Amphetamine addiction);ko05030(Cocaine addiction);ko05012(Parkinson disease);ko04728(Dopaminergic synapse);ko04726(Serotonergic synapse);ko00982(Drug metabolism - cytochrome P450);ko00380(Tryptophan metabolism);ko00360(Phenylalanine metabolism);ko00350(Tyrosine metabolism);ko00340(Histidine metabolism);ko00330(Arginine and proline metabolism);ko00260(Glycine, serine an…
ENSG00000277443	3297.96	4865.85	1730.06	0.35555	-1.49187	9.47477e-23	4.19374e-20	6	113857345	113863475	+	4296	MARCKS	GO:0003779;GO:0005080;GO:0005516;GO:0005737;GO:0005813;GO:0005856;GO:0005886;GO:0005925;GO:0005938;GO:0006915;GO:0007005;GO:0007015;GO:0007417;GO:0015629;GO:0016020;GO:0021915;GO:0022008;GO:0032432;GO:0034976;GO:0042585;GO:0042802;GO:0043226;GO:0051015;GO:0051017;GO:0051764;GO:0070062	K12561	-	H;S;Z;T	2RB4V;35NCP;38I3W;3BMQ0;3D3N1;3JDS8;488QP;495IM;4MMVQ;4MZ62	myristoylated alanine rich protein kinase C substrate [Source:HGNC Symbol;Acc:HGNC:6759]	4082	P29966;Q6NVI1	GO:0006915//apoptotic process;GO:0007005//mitochondrion organization;GO:0007015//actin filament organization;GO:0007417//central nervous system development;GO:0021915//neural tube development;GO:0022008//neurogenesis;GO:0034976//response to endoplasmic reticulum stress;GO:0051017//actin filament bundle assembly;GO:0051764//actin crosslink formation;	GO:0005737//cytoplasm;GO:0005813//centrosome;GO:0005856//cytoskeleton;GO:0005886//plasma membrane;GO:0005925//focal adhesion;GO:0005938//cell cortex;GO:0015629//actin cytoskeleton;GO:0016020//membrane;GO:0032432//actin filament bundle;GO:0042585//germinal vesicle;GO:0043226//organelle;GO:0070062//extracellular exosome;	GO:0003779//actin binding;GO:0005080//protein kinase C binding;GO:0005516//calmodulin binding;GO:0042802//identical protein binding;GO:0051015//actin filament binding;	ko05206(MicroRNAs in cancer);ko04666(Fc gamma R-mediated phagocytosis)
ENSG00000079459	6608.88	9710.89	3506.87	0.361128	-1.46942	1.05392e-22	4.54213e-20	8	11795573	11839304	+	5197	FDFT1	GO:0003824;GO:0004310;GO:0004311;GO:0005515;GO:0005783;GO:0005789;GO:0006629;GO:0006694;GO:0006695;GO:0008152;GO:0008202;GO:0008203;GO:0008610;GO:0009058;GO:0016020;GO:0016021;GO:0016126;GO:0016740;GO:0016765;GO:0045338;GO:0046872;GO:0051996	K00801	EC:2.5.1.21	I	KOG1459;35GK6;38FSE;3BE4Z;3CRK2;3JEJM;4897F;4910Z;4M803;4N2FK	farnesyl-diphosphate farnesyltransferase 1 [Source:HGNC Symbol;Acc:HGNC:3629]	2222	P37268;Q6IAX1	GO:0006629//lipid metabolic process;GO:0006694//steroid biosynthetic process;GO:0006695//cholesterol biosynthetic process;GO:0008152//metabolic process;GO:0008202//steroid metabolic process;GO:0008203//cholesterol metabolic process;GO:0008610//lipid biosynthetic process;GO:0009058//biosynthetic process;GO:0016126//sterol biosynthetic process;GO:0045338//farnesyl diphosphate metabolic process;	GO:0005783//endoplasmic reticulum;GO:0005789//endoplasmic reticulum membrane;GO:0016020//membrane;GO:0016021//integral component of membrane;	GO:0003824//catalytic activity;GO:0004310//farnesyl-diphosphate farnesyltransferase activity;GO:0004311//farnesyltranstransferase activity;GO:0005515//protein binding;GO:0016740//transferase activity;GO:0016765//transferase activity, transferring alkyl or aryl (other than methyl) groups;GO:0046872//metal ion binding;GO:0051996//squalene synthase activity;	ko00100(Steroid biosynthesis)
ENSG00000153071	6489.72	9511.13	3468.31	0.364658	-1.45538	1.58783e-22	6.66765e-20	5	39371675	39462300	-	7717	DAB2	GO:0000122;GO:0001650;GO:0001934;GO:0005515;GO:0005737;GO:0005765;GO:0005829;GO:0005886;GO:0005905;GO:0005925;GO:0006897;GO:0006898;GO:0006915;GO:0008022;GO:0010718;GO:0010862;GO:0010977;GO:0015031;GO:0016020;GO:0016055;GO:0030136;GO:0030154;GO:0030308;GO:0030335;GO:0030511;GO:0030665;GO:0031410;GO:0032091;GO:0032349;GO:0032436;GO:0035026;GO:0035615;GO:0038024;GO:0043066;GO:0043231;GO:0045807;GO:…	K12475	-	S;T	KOG3535;35BF1;38D9N;3BD5J;3CWRE;3JB92;483YW;4959K;4MH50;4MW0Y	DAB adaptor protein 2 [Source:HGNC Symbol;Acc:HGNC:2662]	1601	P98082;A0A024R036;B2RAW0	GO:0000122//negative regulation of transcription by RNA polymerase II;GO:0001934//positive regulation of protein phosphorylation;GO:0006897//endocytosis;GO:0006898//receptor-mediated endocytosis;GO:0006915//apoptotic process;GO:0010718//positive regulation of epithelial to mesenchymal transition;GO:0010862//positive regulation of pathway-restricted SMAD protein phosphorylation;GO:0010977//negativ…	GO:0001650//fibrillar center;GO:0005737//cytoplasm;GO:0005765//lysosomal membrane;GO:0005829//cytosol;GO:0005886//plasma membrane;GO:0005905//clathrin-coated pit;GO:0005925//focal adhesion;GO:0016020//membrane;GO:0030136//clathrin-coated vesicle;GO:0030665//clathrin-coated vesicle membrane;GO:0031410//cytoplasmic vesicle;GO:0043231//intracellular membrane-bounded organelle;GO:0048471//perinuclear…	GO:0005515//protein binding;GO:0008022//protein C-terminus binding;GO:0035615//clathrin adaptor activity;GO:0038024//cargo receptor activity;GO:0046332//SMAD binding;GO:0050750//low-density lipoprotein particle receptor binding;	ko04144(Endocytosis)
ENSG00000150687	3733.58	5494.53	1972.63	0.359016	-1.47788	1.76013e-22	7.20642e-20	11	86791059	86952910	+	11444	PRSS23	GO:0004252;GO:0005515;GO:0005576;GO:0005634;GO:0005788;GO:0006508;GO:0008233;GO:0008236;GO:0016787;GO:0070062	K09627	EC:3.4.21.-	O;M	2QTW6;35HWU;39RA4;3BF4M;3D1NG;3JCDP;47ZFB;495U9;4M6RU;4MUPI	serine protease 23 [Source:HGNC Symbol;Acc:HGNC:14370]	11098	O95084	GO:0006508//proteolysis;	GO:0005576//extracellular region;GO:0005634//nucleus;GO:0005788//endoplasmic reticulum lumen;GO:0070062//extracellular exosome;	GO:0004252//serine-type endopeptidase activity;GO:0005515//protein binding;GO:0008233//peptidase activity;GO:0008236//serine-type peptidase activity;GO:0016787//hydrolase activity;	-
ENSG00000133328	85.6835	152.078	19.2887	0.126834	-2.97899	1.96089e-22	7.83257e-20	11	63552770	63563379	-	738	PLAAT2	GO:0004623;GO:0005515;GO:0005737;GO:0005829;GO:0006629;GO:0008970;GO:0016020;GO:0016021;GO:0016042;GO:0016410;GO:0016740;GO:0016746;GO:0016787;GO:0036152;GO:0051179;GO:0052739;GO:0052740;GO:0070292	K16817	-	S;I	2S0JN;35S92;3ACBC;3BVY0;3CW5B;3J8SN;47ZYA;497Y7;4MMTZ;4N05I	phospholipase A and acyltransferase 2 [Source:HGNC Symbol;Acc:HGNC:17824]	54979	Q9NWW9	GO:0006629//lipid metabolic process;GO:0016042//lipid catabolic process;GO:0036152//phosphatidylethanolamine acyl-chain remodeling;GO:0051179//localization;GO:0070292//N-acylphosphatidylethanolamine metabolic process;	GO:0005737//cytoplasm;GO:0005829//cytosol;GO:0016020//membrane;GO:0016021//integral component of membrane;	GO:0004623//phospholipase A2 activity;GO:0005515//protein binding;GO:0008970//phospholipase A1 activity;GO:0016410//N-acyltransferase activity;GO:0016740//transferase activity;GO:0016746//acyltransferase activity;GO:0016787//hydrolase activity;GO:0052739//phosphatidylserine 1-acylhydrolase activity;GO:0052740//1-acyl-2-lysophosphatidylserine acylhydrolase activity;	ko04923(Regulation of lipolysis in adipocytes);ko04014(Ras signaling pathway);ko00592(alpha-Linolenic acid metabolism);ko00591(Linoleic acid metabolism);ko00590(Arachidonic acid metabolism);ko00565(Ether lipid metabolism);ko00564(Glycerophospholipid metabolism)
ENSG00000146674	2946.63	4329.84	1563.42	0.361081	-1.46961	3.89713e-22	1.5196e-19	7	45912245	45921874	-	4569	IGFBP3	GO:0000165;GO:0001558;GO:0001649;GO:0001933;GO:0001968;GO:0005515;GO:0005520;GO:0005576;GO:0005615;GO:0005634;GO:0005788;GO:0006468;GO:0006915;GO:0008160;GO:0008285;GO:0009968;GO:0010906;GO:0014912;GO:0016942;GO:0019838;GO:0031994;GO:0031995;GO:0040008;GO:0042567;GO:0043065;GO:0043410;GO:0043567;GO:0043568;GO:0044342;GO:0045663;GO:0046872;GO:0048662;GO:0050790	K10138	-	O;T	2QWC0;35IHS;39J55;3BBRA;3D0V9;3J1GY;484FD;48WF9;4MGGF;4N48V	insulin like growth factor binding protein 3 [Source:HGNC Symbol;Acc:HGNC:5472]	3486	P17936;B3KPF0	GO:0000165//MAPK cascade;GO:0001558//regulation of cell growth;GO:0001649//osteoblast differentiation;GO:0001933//negative regulation of protein phosphorylation;GO:0006468//protein phosphorylation;GO:0006915//apoptotic process;GO:0008285//negative regulation of cell population proliferation;GO:0009968//negative regulation of signal transduction;GO:0010906//regulation of glucose metabolic process;…	GO:0005576//extracellular region;GO:0005615//extracellular space;GO:0005634//nucleus;GO:0005788//endoplasmic reticulum lumen;GO:0016942//insulin-like growth factor binding protein complex;GO:0042567//insulin-like growth factor ternary complex;	GO:0001968//fibronectin binding;GO:0005515//protein binding;GO:0005520//insulin-like growth factor binding;GO:0008160//protein tyrosine phosphatase activator activity;GO:0019838//growth factor binding;GO:0031994//insulin-like growth factor I binding;GO:0031995//insulin-like growth factor II binding;GO:0046872//metal ion binding;	ko05202(Transcriptional misregulation in cancer);ko04935(Growth hormone synthesis, secretion and action);ko04218(Cellular senescence);ko04115(p53 signaling pathway)
ENSG00000116299	347.713	543.132	152.294	0.2804	-1.83444	4.67548e-22	1.7807e-19	1	109113679	109206781	+	9194	ELAPOR1	GO:0000045;GO:0003723;GO:0005515;GO:0005764;GO:0005765;GO:0005768;GO:0005770;GO:0005783;GO:0005789;GO:0005794;GO:0005802;GO:0005886;GO:0005887;GO:0006914;GO:0009267;GO:0016020;GO:0016021;GO:0031902;GO:0044090;GO:0070062;GO:2000786	-	-	O;T	KOG1217;35G80;38GQ2;3BFPD;3CRAI;3JEN7;484EK;497H4;4M66U;4MTNR	endosome-lysosome associated apoptosis and autophagy regulator 1 [Source:HGNC Symbol;Acc:HGNC:29618]	57535	Q6UXG2;B4DWM4	GO:0000045//autophagosome assembly;GO:0006914//autophagy;GO:0009267//cellular response to starvation;GO:0044090//positive regulation of vacuole organization;GO:2000786//positive regulation of autophagosome assembly;	GO:0005764//lysosome;GO:0005765//lysosomal membrane;GO:0005768//endosome;GO:0005770//late endosome;GO:0005783//endoplasmic reticulum;GO:0005789//endoplasmic reticulum membrane;GO:0005794//Golgi apparatus;GO:0005802//trans-Golgi network;GO:0005886//plasma membrane;GO:0005887//integral component of plasma membrane;GO:0016020//membrane;GO:0016021//integral component of membrane;GO:0031902//late endo…	GO:0003723//RNA binding;GO:0005515//protein binding;	-
ENSG00000128510	232.604	373.106	92.1017	0.246851	-2.01829	6.20968e-22	2.31127e-19	7	130293134	130324180	+	3958	CPA4	GO:0004180;GO:0004181;GO:0005575;GO:0005576;GO:0005615;GO:0006508;GO:0008233;GO:0008237;GO:0008270;GO:0016573;GO:0016787;GO:0046872	K08637	EC:3.4.17.-	O;E	KOG2650;35EIQ;38DUK;3BA6U;3CUQS;3J2BP;481VD;490AY;4M8Z9;4N7S0	carboxypeptidase A4 [Source:HGNC Symbol;Acc:HGNC:15740]	51200	Q9UI42;A4D1M3	GO:0006508//proteolysis;GO:0016573//histone acetylation;	GO:0005575//cellular_component;GO:0005576//extracellular region;GO:0005615//extracellular space;	GO:0004180//carboxypeptidase activity;GO:0004181//metallocarboxypeptidase activity;GO:0008233//peptidase activity;GO:0008237//metallopeptidase activity;GO:0008270//zinc ion binding;GO:0016787//hydrolase activity;GO:0046872//metal ion binding;	-
ENSG00000134516	128.415	216.533	40.2976	0.186104	-2.42582	8.13961e-22	2.83622e-19	5	169637268	170083382	+	14613	DOCK2	GO:0001766;GO:0001768;GO:0001771;GO:0002277;GO:0005085;GO:0005096;GO:0005515;GO:0005576;GO:0005737;GO:0005829;GO:0005856;GO:0005886;GO:0006935;GO:0007010;GO:0007264;GO:0007520;GO:0012505;GO:0016020;GO:0016477;GO:0030036;GO:0031267;GO:0035580;GO:0042098;GO:0042110;GO:0042608;GO:0044351;GO:0045059;GO:0045060;GO:0046631;GO:0046633;GO:0050766;GO:0050790;GO:0051056;GO:0070062	K12367	-	-	-	dedicator of cytokinesis 2 [Source:HGNC Symbol;Acc:HGNC:2988]	1794	Q92608;Q5XG91	GO:0001766//membrane raft polarization;GO:0001768//establishment of T cell polarity;GO:0001771//immunological synapse formation;GO:0002277//myeloid dendritic cell activation involved in immune response;GO:0006935//chemotaxis;GO:0007010//cytoskeleton organization;GO:0007264//small GTPase mediated signal transduction;GO:0007520//myoblast fusion;GO:0016477//cell migration;GO:0030036//actin cytoskele…	GO:0005576//extracellular region;GO:0005737//cytoplasm;GO:0005829//cytosol;GO:0005856//cytoskeleton;GO:0005886//plasma membrane;GO:0012505//endomembrane system;GO:0016020//membrane;GO:0035580//specific granule lumen;GO:0070062//extracellular exosome;	GO:0005085//guanyl-nucleotide exchange factor activity;GO:0005096//GTPase activator activity;GO:0005515//protein binding;GO:0031267//small GTPase binding;GO:0042608//T cell receptor binding;	ko04062(Chemokine signaling pathway)
ENSG00000171246	4497.83	6578.2	2417.46	0.367496	-1.4442	1.0304e-21	3.51559e-19	17	80466834	80477843	-	7020	NPTX1	GO:0005737;GO:0005739;GO:0005886;GO:0006839;GO:0007268;GO:0007417;GO:0030133;GO:0031410;GO:0035865;GO:0043005;GO:0043083;GO:0043653;GO:0046872;GO:0060385;GO:0071333;GO:0098962;GO:0098978;GO:0099151;GO:0099645	K25709	-	S	2QTID;35NWX;38G3T;3BDUR;3CWX5;3J278;4874S;48XD9;4MANJ;4MZJN	neuronal pentraxin 1 [Source:HGNC Symbol;Acc:HGNC:7952]	4884	Q15818	GO:0006839//mitochondrial transport;GO:0007268//chemical synaptic transmission;GO:0007417//central nervous system development;GO:0035865//cellular response to potassium ion;GO:0043653//mitochondrial fragmentation involved in apoptotic process;GO:0060385//axonogenesis involved in innervation;GO:0071333//cellular response to glucose stimulus;GO:0098962//regulation of postsynaptic neurotransmitter r…	GO:0005737//cytoplasm;GO:0005739//mitochondrion;GO:0005886//plasma membrane;GO:0030133//transport vesicle;GO:0031410//cytoplasmic vesicle;GO:0043005//neuron projection;GO:0043083//synaptic cleft;GO:0098978//glutamatergic synapse;	GO:0046872//metal ion binding;	-
ENSG00000138356	224.016	358.415	89.6165	0.250036	-1.99979	2.22006e-21	7.2716e-19	2	200586014	200677064	+	5410	AOX1	GO:0004031;GO:0005506;GO:0005737;GO:0005829;GO:0006629;GO:0006805;GO:0016491;GO:0042802;GO:0042803;GO:0043546;GO:0046872;GO:0050660;GO:0051287;GO:0051536;GO:0051537;GO:0070062;GO:0071949	K00157	EC:1.2.3.1	F;C	KOG0430;35EY7;38GEI;3BC8Q;3CXMB;3JDJS;4842N;48WMH;4M7I1;4MUH3	aldehyde oxidase 1 [Source:HGNC Symbol;Acc:HGNC:553]	316	Q06278	GO:0006629//lipid metabolic process;GO:0006805//xenobiotic metabolic process;	GO:0005737//cytoplasm;GO:0005829//cytosol;GO:0070062//extracellular exosome;	GO:0004031//aldehyde oxidase activity;GO:0005506//iron ion binding;GO:0016491//oxidoreductase activity;GO:0042802//identical protein binding;GO:0042803//protein homodimerization activity;GO:0043546//molybdopterin cofactor binding;GO:0046872//metal ion binding;GO:0050660//flavin adenine dinucleotide binding;GO:0051287//NAD binding;GO:0051536//iron-sulfur cluster binding;GO:0051537//2 iron, 2 sulfu…	ko04630(JAK-STAT signaling pathway);ko00982(Drug metabolism - cytochrome P450);ko00830(Retinol metabolism);ko00760(Nicotinate and nicotinamide metabolism);ko00750(Vitamin B6 metabolism);ko00380(Tryptophan metabolism);ko00350(Tyrosine metabolism);ko00280(Valine, leucine and isoleucine degradation)
ENSG00000240583	142.764	237.356	48.1709	0.202948	-2.30082	2.60212e-21	8.35586e-19	7	30911853	30925517	+	3261	AQP1	GO:0003091;GO:0003094;GO:0003097;GO:0005223;GO:0005267;GO:0005372;GO:0005515;GO:0005634;GO:0005737;GO:0005886;GO:0005887;GO:0005901;GO:0005903;GO:0006813;GO:0006833;GO:0006884;GO:0006972;GO:0008519;GO:0009925;GO:0009992;GO:0010761;GO:0010763;GO:0015079;GO:0015168;GO:0015250;GO:0015267;GO:0015670;GO:0015793;GO:0016020;GO:0016021;GO:0016323;GO:0016324;GO:0016477;GO:0019233;GO:0019725;GO:0019934;GO:…	K09864	-	P;G;U	KOG0223;35BG8;398Y2;3BH3M;3CT99;3JDTD;483I4;495P2;4MM7Z;4MY8H	aquaporin 1 (Colton blood group) [Source:HGNC Symbol;Acc:HGNC:633]	358	P29972;A0A024RA31	GO:0003091//renal water homeostasis;GO:0003094//glomerular filtration;GO:0003097//renal water transport;GO:0006813//potassium ion transport;GO:0006833//water transport;GO:0006884//cell volume homeostasis;GO:0006972//hyperosmotic response;GO:0009992//cellular water homeostasis;GO:0010761//fibroblast migration;GO:0010763//positive regulation of fibroblast migration;GO:0015670//carbon dioxide transp…	GO:0005634//nucleus;GO:0005737//cytoplasm;GO:0005886//plasma membrane;GO:0005887//integral component of plasma membrane;GO:0005901//caveola;GO:0005903//brush border;GO:0009925//basal plasma membrane;GO:0016020//membrane;GO:0016021//integral component of membrane;GO:0016323//basolateral plasma membrane;GO:0016324//apical plasma membrane;GO:0030424//axon;GO:0031526//brush border membrane;GO:0031965…	GO:0005223//intracellular cGMP-activated cation channel activity;GO:0005267//potassium channel activity;GO:0005372//water transmembrane transporter activity;GO:0005515//protein binding;GO:0008519//ammonium transmembrane transporter activity;GO:0015079//potassium ion transmembrane transporter activity;GO:0015168//glycerol transmembrane transporter activity;GO:0015250//water channel activity;GO:001…	ko04976(Bile secretion);ko04964(Proximal tubule bicarbonate reclamation);ko04924(Renin secretion)
ENSG00000107984	560.383	846.889	273.877	0.323392	-1.62865	6.34625e-21	1.9987e-18	10	52314281	52318042	+	2221	DKK1	GO:0000122;GO:0000904;GO:0001706;GO:0001707;GO:0001942;GO:0002090;GO:0005515;GO:0005576;GO:0005615;GO:0005886;GO:0007275;GO:0007492;GO:0007611;GO:0008083;GO:0010628;GO:0010942;GO:0010977;GO:0016055;GO:0030111;GO:0030178;GO:0030279;GO:0030326;GO:0030514;GO:0030900;GO:0031901;GO:0032091;GO:0032526;GO:0033137;GO:0039706;GO:0042662;GO:0042663;GO:0043066;GO:0043507;GO:0045813;GO:0048019;GO:0050750;GO:…	K02165	-	S;T	KOG1218;35BBV;39U61;3BJ7E;3CY0M;3J7F0;480WE;4982I;4MBZ7;4MWB8	dickkopf WNT signaling pathway inhibitor 1 [Source:HGNC Symbol;Acc:HGNC:2891]	22943	O94907;I1W660	GO:0000122//negative regulation of transcription by RNA polymerase II;GO:0000904//cell morphogenesis involved in differentiation;GO:0001706//endoderm formation;GO:0001707//mesoderm formation;GO:0001942//hair follicle development;GO:0002090//regulation of receptor internalization;GO:0007275//multicellular organism development;GO:0007492//endoderm development;GO:0007611//learning or memory;GO:00106…	GO:0005576//extracellular region;GO:0005615//extracellular space;GO:0005886//plasma membrane;GO:0031901//early endosome membrane;	GO:0005515//protein binding;GO:0008083//growth factor activity;GO:0039706//co-receptor binding;GO:0048019//receptor antagonist activity;GO:0050750//low-density lipoprotein particle receptor binding;	ko05022(Pathways of neurodegeneration - multiple diseases);ko05010(Alzheimer disease);ko04310(Wnt signaling pathway)
ENSG00000131746	266.275	492.841	39.7089	0.0805715	-3.63359	7.86591e-21	2.43057e-18	17	40475828	40501623	-	4873	TNS4	GO:0003779;GO:0005515;GO:0005737;GO:0005829;GO:0005856;GO:0005925;GO:0006915;GO:0008104;GO:0070161	K18080	-	Z;T	KOG1930;35JFX;39RCK;3BJY6;3CWY6;3J511;4880V;48W5Y;4M8ZS;4MWFV	tensin 4 [Source:HGNC Symbol;Acc:HGNC:24352]	84951	Q8IZW8;Q6PJP3	GO:0006915//apoptotic process;GO:0008104//protein localization;	GO:0005737//cytoplasm;GO:0005829//cytosol;GO:0005856//cytoskeleton;GO:0005925//focal adhesion;GO:0070161//anchoring junction;	GO:0003779//actin binding;GO:0005515//protein binding;	-
ENSG00000013588	5090.97	7390.1	2791.84	0.377781	-1.40438	8.40675e-21	2.54958e-18	12	12891559	12917937	+	7663	GPRC5A	GO:0004930;GO:0005515;GO:0005730;GO:0005886;GO:0005887;GO:0007165;GO:0007175;GO:0007186;GO:0016020;GO:0016021;GO:0030295;GO:0030659;GO:0031410;GO:0031982;GO:0032147;GO:0043231;GO:0043235;GO:0045296;GO:0070062	K08468	-	S;T	2RRIY;35H7F;39TI9;3BIJC;3CZF7;3J3QI;480KS;48XWX;4MIYA;4MSZS	G protein-coupled receptor class C group 5 member A [Source:HGNC Symbol;Acc:HGNC:9836]	9052	Q8NFJ5	GO:0007165//signal transduction;GO:0007175//negative regulation of epidermal growth factor-activated receptor activity;GO:0007186//G protein-coupled receptor signaling pathway;GO:0032147//activation of protein kinase activity;	GO:0005730//nucleolus;GO:0005886//plasma membrane;GO:0005887//integral component of plasma membrane;GO:0016020//membrane;GO:0016021//integral component of membrane;GO:0030659//cytoplasmic vesicle membrane;GO:0031410//cytoplasmic vesicle;GO:0031982//vesicle;GO:0043231//intracellular membrane-bounded organelle;GO:0043235//receptor complex;GO:0070062//extracellular exosome;	GO:0004930//G protein-coupled receptor activity;GO:0005515//protein binding;GO:0030295//protein kinase activator activity;GO:0045296//cadherin binding;	-
ENSG00000265190	1999.13	2918.85	1079.42	0.369809	-1.43515	2.32096e-20	6.91099e-18	10	47460162	47484158	-	4955	ANXA8	GO:0005509;GO:0005515;GO:0005544;GO:0005546;GO:0005547;GO:0005829;GO:0005886;GO:0007032;GO:0007596;GO:0007599;GO:0016197;GO:0031902;GO:0043325;GO:0046872;GO:0051015;GO:0062023;GO:1900004;GO:1900138	K17096	-	S;U	KOG0819;35RZC;38FIM;3BKVM;3CYNP;3J6KS;482PM;4925B;4MR1T	annexin A8 [Source:HGNC Symbol;Acc:HGNC:546]	653145	P13928	GO:0007032//endosome organization;GO:0007596//blood coagulation;GO:0007599//hemostasis;GO:0016197//endosomal transport;GO:1900004//negative regulation of serine-type endopeptidase activity;GO:1900138//negative regulation of phospholipase A2 activity;	GO:0005829//cytosol;GO:0005886//plasma membrane;GO:0031902//late endosome membrane;GO:0062023//collagen-containing extracellular matrix;	GO:0005509//calcium ion binding;GO:0005515//protein binding;GO:0005544//calcium-dependent phospholipid binding;GO:0005546//phosphatidylinositol-4,5-bisphosphate binding;GO:0005547//phosphatidylinositol-3,4,5-trisphosphate binding;GO:0043325//phosphatidylinositol-3,4-bisphosphate binding;GO:0046872//metal ion binding;GO:0051015//actin filament binding;	-
ENSG00000065325	2999.62	4357.62	1641.62	0.376724	-1.40842	2.67309e-20	7.81736e-18	17	9822206	9892099	+	5696	GLP2R	GO:0004888;GO:0004930;GO:0004967;GO:0005886;GO:0007165;GO:0007166;GO:0007186;GO:0007188;GO:0008284;GO:0008528;GO:0016020;GO:0016021;GO:0017046;GO:0071377	K04582	-	M;T	KOG4564;35JU6;38BI5;3BB70;3CV9Q;3JAS2;4863Z;48WEY;4MGNQ;4N3F5	glucagon like peptide 2 receptor [Source:HGNC Symbol;Acc:HGNC:4325]	9340	O95838;A0A384MTS7;B2RAN4	GO:0007165//signal transduction;GO:0007166//cell surface receptor signaling pathway;GO:0007186//G protein-coupled receptor signaling pathway;GO:0007188//adenylate cyclase-modulating G protein-coupled receptor signaling pathway;GO:0008284//positive regulation of cell population proliferation;GO:0071377//cellular response to glucagon stimulus;	GO:0005886//plasma membrane;GO:0016020//membrane;GO:0016021//integral component of membrane;	GO:0004888//transmembrane signaling receptor activity;GO:0004930//G protein-coupled receptor activity;GO:0004967//glucagon receptor activity;GO:0008528//G protein-coupled peptide receptor activity;GO:0017046//peptide hormone binding;	ko04080(Neuroactive ligand-receptor interaction)
ENSG00000188761	416.418	723.102	109.733	0.151753	-2.7202	2.85252e-20	8.19573e-18	1	113876816	113887581	-	9095	BCL2L15	GO:0005515;GO:0005634;GO:0005829;GO:0006915;GO:0042981	-	-	S	2SB5V;35PUA;3A46Q;3BS1F;3D6TE;3JGIN;48DZ5;49B0V;4MJBI;4MZI2	BCL2 like 15 [Source:HGNC Symbol;Acc:HGNC:33624]	440603	Q5TBC7;Q53EI7	GO:0006915//apoptotic process;GO:0042981//regulation of apoptotic process;	GO:0005634//nucleus;GO:0005829//cytosol;	GO:0005515//protein binding;	-
ENSG00000189350	999.286	1474.18	524.395	0.35572	-1.49119	5.84844e-20	1.65138e-17	2	28956611	29052230	+	10673	TOGARAM2	GO:0000226;GO:0005815;GO:0005876;GO:0005881;GO:0005929;GO:0008017;GO:0043232;GO:0051128;GO:0072686;GO:0090307	K24886	-	S;Q	KOG2933;35DU1;38G28;3BA4M;3CV0X;3J7KD;483Q0;491NN;4MIYB;4MWIZ	TOG array regulator of axonemal microtubules 2 [Source:HGNC Symbol;Acc:HGNC:33715]	165186	Q6ZUX3	GO:0000226//microtubule cytoskeleton organization;GO:0051128//regulation of cellular component organization;GO:0090307//mitotic spindle assembly;	GO:0005815//microtubule organizing center;GO:0005876//spindle microtubule;GO:0005881//cytoplasmic microtubule;GO:0005929//cilium;GO:0043232//intracellular non-membrane-bounded organelle;GO:0072686//mitotic spindle;	GO:0008017//microtubule binding;	-
ENSG00000196950	1493.32	2179.89	806.737	0.370081	-1.43409	1.50253e-19	4.17066e-17	2	195575977	195737702	+	6917	SLC39A10	GO:0002903;GO:0005385;GO:0005886;GO:0005887;GO:0006811;GO:0006829;GO:0006882;GO:0016020;GO:0016021;GO:0030001;GO:0030890;GO:0046873;GO:0050861;GO:0055085;GO:0071578;GO:1903615	K14716	-	P	KOG2693;35GUU;38C7J;3BBZP;3CXNR;3JDRS;481KA;49398;4MDYY;4N1NV	solute carrier family 39 member 10 [Source:HGNC Symbol;Acc:HGNC:20861]	57181	Q9ULF5;A0A024R3W5;Q05C42	GO:0002903//negative regulation of B cell apoptotic process;GO:0006811//ion transport;GO:0006829//zinc ion transport;GO:0006882//cellular zinc ion homeostasis;GO:0030001//metal ion transport;GO:0030890//positive regulation of B cell proliferation;GO:0050861//positive regulation of B cell receptor signaling pathway;GO:0055085//transmembrane transport;GO:0071578//zinc ion import across plasma membr…	GO:0005886//plasma membrane;GO:0005887//integral component of plasma membrane;GO:0016020//membrane;GO:0016021//integral component of membrane;	GO:0005385//zinc ion transmembrane transporter activity;GO:0046873//metal ion transmembrane transporter activity;	ko05012(Parkinson disease);ko05010(Alzheimer disease)
ENSG00000181104	592.02	881.959	302.08	0.342511	-1.54578	2.35934e-19	6.43981e-17	5	76716126	76735770	+	3972	F2R	GO:0001965;GO:0002248;GO:0003105;GO:0004930;GO:0005102;GO:0005515;GO:0005576;GO:0005769;GO:0005770;GO:0005794;GO:0005886;GO:0005887;GO:0005901;GO:0006919;GO:0006954;GO:0007165;GO:0007186;GO:0007200;GO:0007204;GO:0007205;GO:0007529;GO:0007596;GO:0007599;GO:0008284;GO:0008285;GO:0009611;GO:0009653;GO:0009986;GO:0014068;GO:0015057;GO:0016020;GO:0016021;GO:0030168;GO:0030193;GO:0030194;GO:0030335;GO:…	K03914	-	S;T	2QTR0;35B83;39SJH;3BIZH;3D0WD;3JFG5;488WM;492XD;4MMBQ;4N27A	coagulation factor II thrombin receptor [Source:HGNC Symbol;Acc:HGNC:3537]	2149	P25116;A0A024RAP7	GO:0002248//connective tissue replacement involved in inflammatory response wound healing;GO:0003105//negative regulation of glomerular filtration;GO:0006919//activation of cysteine-type endopeptidase activity involved in apoptotic process;GO:0006954//inflammatory response;GO:0007165//signal transduction;GO:0007186//G protein-coupled receptor signaling pathway;GO:0007200//phospholipase C-activati…	GO:0005576//extracellular region;GO:0005769//early endosome;GO:0005770//late endosome;GO:0005794//Golgi apparatus;GO:0005886//plasma membrane;GO:0005887//integral component of plasma membrane;GO:0005901//caveola;GO:0009986//cell surface;GO:0016020//membrane;GO:0016021//integral component of membrane;GO:0031094//platelet dense tubular network;GO:0031594//neuromuscular junction;GO:0045202//synapse;…	GO:0001965//G-protein alpha-subunit binding;GO:0004930//G protein-coupled receptor activity;GO:0005102//signaling receptor binding;GO:0005515//protein binding;GO:0015057//thrombin-activated receptor activity;GO:0031681//G-protein beta-subunit binding;	ko05200(Pathways in cancer);ko05130(Pathogenic Escherichia coli infection);ko04810(Regulation of actin cytoskeleton);ko04611(Platelet activation);ko04610(Complement and coagulation cascades);ko04151(PI3K-Akt signaling pathway);ko04080(Neuroactive ligand-receptor interaction);ko04072(Phospholipase D signaling pathway);ko04024(cAMP signaling pathway);ko04020(Calcium signaling pathway);ko04015(Rap1 …
ENSG00000101265	526.276	786.1	266.451	0.338954	-1.56084	3.71689e-19	9.97894e-17	20	4780023	4823608	-	5722	RASSF2	GO:0000775;GO:0000776;GO:0001501;GO:0001503;GO:0004672;GO:0005515;GO:0005634;GO:0005654;GO:0005694;GO:0005737;GO:0005794;GO:0005829;GO:0005886;GO:0007049;GO:0007165;GO:0031954;GO:0032991;GO:0033137;GO:0038168;GO:0042981;GO:0043065;GO:0045667;GO:0045670;GO:0045860;GO:0046330;GO:0046849;GO:0048872;GO:0050821;GO:1901222;GO:1901223	K09851	-	S;T	KOG4239;35HND;38HUB;3BAPJ;3CYNN;3J7MC;484AD;49549;4MABB;4MZ4D	Ras association domain family member 2 [Source:HGNC Symbol;Acc:HGNC:9883]	9770	P50749	GO:0001501//skeletal system development;GO:0001503//ossification;GO:0007049//cell cycle;GO:0007165//signal transduction;GO:0031954//positive regulation of protein autophosphorylation;GO:0033137//negative regulation of peptidyl-serine phosphorylation;GO:0038168//epidermal growth factor receptor signaling pathway via I-kappaB kinase/NF-kappaB cascade;GO:0042981//regulation of apoptotic process;GO:0…	GO:0000775//chromosome, centromeric region;GO:0000776//kinetochore;GO:0005634//nucleus;GO:0005654//nucleoplasm;GO:0005694//chromosome;GO:0005737//cytoplasm;GO:0005794//Golgi apparatus;GO:0005829//cytosol;GO:0005886//plasma membrane;GO:0032991//protein-containing complex;	GO:0004672//protein kinase activity;GO:0005515//protein binding;	ko04392(Hippo signaling pathway - multiple species)
ENSG00000168243	544.147	812.238	276.056	0.33987	-1.55694	3.7914e-19	1.00148e-16	1	235547685	235650754	-	5194	GNG4	GO:0005515;GO:0005834;GO:0005886;GO:0007165;GO:0007186;GO:0008277;GO:0016020;GO:0030308;GO:0031681;GO:0070062	K04541	-	O;T	KOG4119;35R06;3A6NU;3BT10;3D9TB;3JHUT;48FXT;49CUX;4MK2K;4N7IY	G protein subunit gamma 4 [Source:HGNC Symbol;Acc:HGNC:4407]	2786	P50150;B1APZ0	GO:0007165//signal transduction;GO:0007186//G protein-coupled receptor signaling pathway;GO:0008277//regulation of G protein-coupled receptor signaling pathway;GO:0030308//negative regulation of cell growth;	GO:0005834//heterotrimeric G-protein complex;GO:0005886//plasma membrane;GO:0016020//membrane;GO:0070062//extracellular exosome;	GO:0005515//protein binding;GO:0031681//G-protein beta-subunit binding;	ko05200(Pathways in cancer);ko05170(Human immunodeficiency virus 1 infection);ko05167(Kaposi sarcoma-associated herpesvirus infection);ko05163(Human cytomegalovirus infection);ko05034(Alcoholism);ko05032(Morphine addiction);ko04926(Relaxin signaling pathway);ko04728(Dopaminergic synapse);ko04727(GABAergic synapse);ko04726(Serotonergic synapse);ko04725(Cholinergic synapse);ko04724(Glutamatergic sy…
ENSG00000166866	250.061	449.79	50.3322	0.111901	-3.1597	5.0196e-19	1.28447e-16	12	57028517	57051198	-	4450	MYO1A	GO:0000146;GO:0000166;GO:0003774;GO:0003779;GO:0005515;GO:0005516;GO:0005524;GO:0005737;GO:0005886;GO:0005902;GO:0005903;GO:0007015;GO:0007605;GO:0009925;GO:0015629;GO:0016323;GO:0016324;GO:0016328;GO:0016459;GO:0030030;GO:0030033;GO:0030050;GO:0030864;GO:0031941;GO:0044853;GO:0051015;GO:0051648	K10356	-	Z	KOG0164;35CFF;38EEB;3BA2S;3CVB5;3JAZ5;47Z0R;495JY;4M7Y0;4N175	myosin IA [Source:HGNC Symbol;Acc:HGNC:7595]	4640	Q9UBC5;B2R643	GO:0007015//actin filament organization;GO:0007605//sensory perception of sound;GO:0030030//cell projection organization;GO:0030033//microvillus assembly;GO:0030050//vesicle transport along actin filament;GO:0051648//vesicle localization;	GO:0005737//cytoplasm;GO:0005886//plasma membrane;GO:0005902//microvillus;GO:0005903//brush border;GO:0009925//basal plasma membrane;GO:0015629//actin cytoskeleton;GO:0016323//basolateral plasma membrane;GO:0016324//apical plasma membrane;GO:0016328//lateral plasma membrane;GO:0016459//myosin complex;GO:0030864//cortical actin cytoskeleton;GO:0031941//filamentous actin;GO:0044853//plasma membrane…	GO:0000146//microfilament motor activity;GO:0000166//nucleotide binding;GO:0003774//cytoskeletal motor activity;GO:0003779//actin binding;GO:0005515//protein binding;GO:0005516//calmodulin binding;GO:0005524//ATP binding;GO:0051015//actin filament binding;	ko05130(Pathogenic Escherichia coli infection)
ENSG00000143153	5842.99	8327.26	3358.71	0.403339	-1.30993	1.72983e-18	4.35838e-16	1	169105697	169310992	+	12290	ATP1B1	GO:0001666;GO:0001671;GO:0002376;GO:0005391;GO:0005515;GO:0005886;GO:0005890;GO:0005901;GO:0006811;GO:0006813;GO:0006814;GO:0006874;GO:0006883;GO:0007155;GO:0008022;GO:0010248;GO:0010468;GO:0010882;GO:0014704;GO:0016020;GO:0016021;GO:0016323;GO:0016324;GO:0016328;GO:0019901;GO:0023026;GO:0030001;GO:0030007;GO:0030315;GO:0030674;GO:0031090;GO:0032781;GO:0035725;GO:0036126;GO:0036376;GO:0042383;GO:…	K01540	-	C;P;U	KOG3927;35BQ5;38CMY;3BDEE;3D0QA;3JA4Y;485IP;48VZH;4M5XY;4MXCR	ATPase Na+/K+ transporting subunit beta 1 [Source:HGNC Symbol;Acc:HGNC:804]	481	P05026;A3KLL5	GO:0001666//response to hypoxia;GO:0002376//immune system process;GO:0006811//ion transport;GO:0006813//potassium ion transport;GO:0006814//sodium ion transport;GO:0006874//cellular calcium ion homeostasis;GO:0006883//cellular sodium ion homeostasis;GO:0007155//cell adhesion;GO:0010248//establishment or maintenance of transmembrane electrochemical gradient;GO:0010468//regulation of gene expressio…	GO:0005886//plasma membrane;GO:0005890//sodium:potassium-exchanging ATPase complex;GO:0005901//caveola;GO:0014704//intercalated disc;GO:0016020//membrane;GO:0016021//integral component of membrane;GO:0016323//basolateral plasma membrane;GO:0016324//apical plasma membrane;GO:0016328//lateral plasma membrane;GO:0030315//T-tubule;GO:0031090//organelle membrane;GO:0036126//sperm flagellum;GO:0042383/…	GO:0001671//ATPase activator activity;GO:0005391//P-type sodium:potassium-exchanging transporter activity;GO:0005515//protein binding;GO:0008022//protein C-terminus binding;GO:0019901//protein kinase binding;GO:0023026//MHC class II protein complex binding;GO:0030674//protein-macromolecule adaptor activity;GO:0046982//protein heterodimerization activity;GO:0051117//ATPase binding;	ko04978(Mineral absorption);ko04976(Bile secretion);ko04974(Protein digestion and absorption);ko04973(Carbohydrate digestion and absorption);ko04972(Pancreatic secretion);ko04971(Gastric acid secretion);ko04970(Salivary secretion);ko04964(Proximal tubule bicarbonate reclamation);ko04961(Endocrine and other factor-regulated calcium reabsorption);ko04960(Aldosterone-regulated sodium reabsorption);k…
ENSG00000134333	56904.3	80720.9	33087.6	0.409901	-1.28665	1.78402e-18	4.4268e-16	11	18394560	18408425	+	6038	LDHA	GO:0003824;GO:0004459;GO:0005515;GO:0005634;GO:0005737;GO:0005829;GO:0006089;GO:0006090;GO:0006096;GO:0016020;GO:0016021;GO:0016491;GO:0016616;GO:0019752;GO:0021762;GO:0042802;GO:0045296;GO:0070062;GO:1990204	K00016	EC:1.1.1.27	C	KOG1495;359Y2;38G9C;3BGT7;3CW73;3JBRM;484IM;48Z2N;4M6BR;4N3NK	lactate dehydrogenase A [Source:HGNC Symbol;Acc:HGNC:6535]	3939	P00338;V9HWB9	GO:0006089//lactate metabolic process;GO:0006090//pyruvate metabolic process;GO:0006096//glycolytic process;GO:0019752//carboxylic acid metabolic process;GO:0021762//substantia nigra development;	GO:0005634//nucleus;GO:0005737//cytoplasm;GO:0005829//cytosol;GO:0016020//membrane;GO:0016021//integral component of membrane;GO:0070062//extracellular exosome;GO:1990204//oxidoreductase complex;	GO:0003824//catalytic activity;GO:0004459//L-lactate dehydrogenase activity;GO:0005515//protein binding;GO:0016491//oxidoreductase activity;GO:0016616//oxidoreductase activity, acting on the CH-OH group of donors, NAD or NADP as acceptor;GO:0042802//identical protein binding;GO:0045296//cadherin binding;	ko05230(Central carbon metabolism in cancer);ko04922(Glucagon signaling pathway);ko04066(HIF-1 signaling pathway);ko00640(Propanoate metabolism);ko00620(Pyruvate metabolism);ko00270(Cysteine and methionine metabolism);ko00010(Glycolysis / Gluconeogenesis)
ENSG00000104549	4393.1	6261.84	2524.36	0.403135	-1.31067	2.22583e-18	5.44065e-16	8	124998497	125022283	+	4305	SQLE	GO:0004497;GO:0004506;GO:0005515;GO:0005783;GO:0005789;GO:0006629;GO:0006725;GO:0008203;GO:0010033;GO:0016020;GO:0016021;GO:0016126;GO:0016491;GO:0042127;GO:0043231;GO:0050660;GO:0071949;GO:0140042	K00511	EC:1.14.14.17	H;C;I	KOG1298;35N9Q;38HUH;3BHPX;3CXDE;3JF94;483AQ;4976A;4MDE6;4N3GJ	squalene epoxidase [Source:HGNC Symbol;Acc:HGNC:11279]	6713	Q14534;Q5HYI4	GO:0006629//lipid metabolic process;GO:0006725//cellular aromatic compound metabolic process;GO:0008203//cholesterol metabolic process;GO:0010033//response to organic substance;GO:0016126//sterol biosynthetic process;GO:0042127//regulation of cell population proliferation;GO:0140042//lipid droplet formation;	GO:0005783//endoplasmic reticulum;GO:0005789//endoplasmic reticulum membrane;GO:0016020//membrane;GO:0016021//integral component of membrane;GO:0043231//intracellular membrane-bounded organelle;	GO:0004497//monooxygenase activity;GO:0004506//squalene monooxygenase activity;GO:0005515//protein binding;GO:0016491//oxidoreductase activity;GO:0050660//flavin adenine dinucleotide binding;GO:0071949//FAD binding;	ko00100(Steroid biosynthesis)
ENSG00000102554	5299.23	7527.4	3071.06	0.407985	-1.29341	5.64103e-18	1.35857e-15	13	73054976	73077541	+	3679	KLF5	GO:0000122;GO:0000785;GO:0000978;GO:0000981;GO:0001228;GO:0001525;GO:0003677;GO:0003700;GO:0005515;GO:0005634;GO:0005654;GO:0005667;GO:0005794;GO:0006355;GO:0006357;GO:0010468;GO:0014816;GO:0014901;GO:0014908;GO:0030033;GO:0032534;GO:0035914;GO:0043231;GO:0043403;GO:0043426;GO:0045600;GO:0045893;GO:0045944;GO:0046872;GO:0060576;GO:0061586;GO:0099156;GO:1902895;GO:1990830;GO:1990837	K09206	-	S;K	358YC;39UHW;3BHNB;3D1PD;3JCBT;4815U;496JU;4M97M;4MVD5	Kruppel like factor 5 [Source:HGNC Symbol;Acc:HGNC:6349]	688	Q13887;Q5T6X2	GO:0000122//negative regulation of transcription by RNA polymerase II;GO:0001525//angiogenesis;GO:0006355//regulation of transcription, DNA-templated;GO:0006357//regulation of transcription by RNA polymerase II;GO:0010468//regulation of gene expression;GO:0014816//skeletal muscle satellite cell differentiation;GO:0014901//satellite cell activation involved in skeletal muscle regeneration;GO:00149…	GO:0000785//chromatin;GO:0005634//nucleus;GO:0005654//nucleoplasm;GO:0005667//transcription regulator complex;GO:0005794//Golgi apparatus;GO:0043231//intracellular membrane-bounded organelle;	GO:0000978//RNA polymerase II cis-regulatory region sequence-specific DNA binding;GO:0000981//DNA-binding transcription factor activity, RNA polymerase II-specific;GO:0001228//DNA-binding transcription activator activity, RNA polymerase II-specific;GO:0003677//DNA binding;GO:0003700//DNA-binding transcription factor activity;GO:0005515//protein binding;GO:0043426//MRF binding;GO:0046872//metal io…	ko05207(Chemical carcinogenesis - receptor activation)
ENSG00000123843	4780.59	6789.28	2771.9	0.408276	-1.29238	6.47265e-18	1.52234e-15	1	207088860	207099993	+	3201	C4BPB	GO:0002376;GO:0005515;GO:0005576;GO:0005615;GO:0005886;GO:0006958;GO:0007596;GO:0009609;GO:0045087;GO:0045732;GO:0045959;GO:1903027	K04003	-	S;T;V	KOG4297;35CVG;39W3U;3BQVI;3D59Q;3J8N3;48811;48Z72;4MH39;4N636	complement component 4 binding protein beta [Source:HGNC Symbol;Acc:HGNC:1328]	725	P20851	GO:0002376//immune system process;GO:0006958//complement activation, classical pathway;GO:0007596//blood coagulation;GO:0009609//response to symbiotic bacterium;GO:0045087//innate immune response;GO:0045732//positive regulation of protein catabolic process;GO:0045959//negative regulation of complement activation, classical pathway;GO:1903027//regulation of opsonization;	GO:0005576//extracellular region;GO:0005615//extracellular space;GO:0005886//plasma membrane;	GO:0005515//protein binding;	ko05133(Pertussis);ko04610(Complement and coagulation cascades)
ENSG00000204610	156.36	250.573	62.1471	0.24802	-2.01147	6.50694e-18	1.52234e-15	6	30163206	30172693	+	2512	TRIM15	GO:0003713;GO:0005515;GO:0005737;GO:0007500;GO:0008270;GO:0010468;GO:0016567;GO:0032481;GO:0044790;GO:0045087;GO:0045893;GO:0046872;GO:0051091;GO:0051092;GO:0061630;GO:1900246;GO:1901253	K12005	-	O;K	KOG2177;35BKH;39XVU;3BDU2;3CZS2;3JCFM;4867U;49833;4MFY3;4N4ZN	tripartite motif containing 15 [Source:HGNC Symbol;Acc:HGNC:16284]	89870	Q9C019;Q5SRL0	GO:0007500//mesodermal cell fate determination;GO:0010468//regulation of gene expression;GO:0016567//protein ubiquitination;GO:0032481//positive regulation of type I interferon production;GO:0044790//suppression of viral release by host;GO:0045087//innate immune response;GO:0045893//positive regulation of transcription, DNA-templated;GO:0051091//positive regulation of DNA-binding transcription fa…	GO:0005737//cytoplasm;	GO:0003713//transcription coactivator activity;GO:0005515//protein binding;GO:0008270//zinc ion binding;GO:0046872//metal ion binding;GO:0061630//ubiquitin protein ligase activity;	-
ENSG00000135373	42.3516	78.716	5.9872	0.0760608	-3.7167	8.79254e-18	2.0281e-15	11	34621093	34663288	+	6617	EHF	GO:0000785;GO:0000978;GO:0000981;GO:0001228;GO:0003677;GO:0003700;GO:0005634;GO:0005654;GO:0005794;GO:0006355;GO:0006357;GO:0006366;GO:0030154;GO:0030855;GO:0043565;GO:0045944;GO:0050673;GO:1990837	K17102	-	K	KOG3804;359IU;38CVP;3BII4;3CYE8;3JEG8;481J3;4900C;4MEZ0;4MT7Q	ETS homologous factor [Source:HGNC Symbol;Acc:HGNC:3246]	26298	Q9NZC4	GO:0006355//regulation of transcription, DNA-templated;GO:0006357//regulation of transcription by RNA polymerase II;GO:0006366//transcription by RNA polymerase II;GO:0030154//cell differentiation;GO:0030855//epithelial cell differentiation;GO:0045944//positive regulation of transcription by RNA polymerase II;GO:0050673//epithelial cell proliferation;	GO:0000785//chromatin;GO:0005634//nucleus;GO:0005654//nucleoplasm;GO:0005794//Golgi apparatus;	GO:0000978//RNA polymerase II cis-regulatory region sequence-specific DNA binding;GO:0000981//DNA-binding transcription factor activity, RNA polymerase II-specific;GO:0001228//DNA-binding transcription activator activity, RNA polymerase II-specific;GO:0003677//DNA binding;GO:0003700//DNA-binding transcription factor activity;GO:0043565//sequence-specific DNA binding;GO:1990837//sequence-specific …	-
ENSG00000088367	846.113	1227.64	464.584	0.378436	-1.40188	1.08783e-17	2.47437e-15	20	36091504	36232799	+	9676	EPB41L1	GO:0003779;GO:0005198;GO:0005515;GO:0005737;GO:0005829;GO:0005856;GO:0005886;GO:0008092;GO:0030866;GO:0031032	K23961	-	S;L	KOG3527;35H42;38FCN;3BDA9;3CRJE;3J5SN;480EQ;490HX;4MG9V;4N23W	erythrocyte membrane protein band 4.1 like 1 [Source:HGNC Symbol;Acc:HGNC:3378]	2036	Q9H4G0	GO:0030866//cortical actin cytoskeleton organization;GO:0031032//actomyosin structure organization;	GO:0005737//cytoplasm;GO:0005829//cytosol;GO:0005856//cytoskeleton;GO:0005886//plasma membrane;	GO:0003779//actin binding;GO:0005198//structural molecule activity;GO:0005515//protein binding;GO:0008092//cytoskeletal protein binding;	-
ENSG00000065534	1382.98	1983.84	782.12	0.394246	-1.34283	1.11974e-17	2.51206e-15	3	123610049	123884332	-	31537	MYLK	GO:0000166;GO:0001725;GO:0003779;GO:0004672;GO:0004674;GO:0004687;GO:0005515;GO:0005516;GO:0005524;GO:0005737;GO:0005829;GO:0005856;GO:0005886;GO:0006468;GO:0006939;GO:0014820;GO:0015629;GO:0016301;GO:0016310;GO:0016740;GO:0030027;GO:0030335;GO:0032060;GO:0032154;GO:0042995;GO:0046872;GO:0051928;GO:0060414;GO:0071476;GO:0090303	K00907	EC:2.7.11.18	S;Z;T	KOG0613;35ADG;38BAS;3B9IR;3CRJW;3J1NA;488H9;4900H;4MGK6;4MSQ1	myosin light chain kinase [Source:HGNC Symbol;Acc:HGNC:7590]	4638	Q15746	GO:0006468//protein phosphorylation;GO:0006939//smooth muscle contraction;GO:0014820//tonic smooth muscle contraction;GO:0016310//phosphorylation;GO:0030335//positive regulation of cell migration;GO:0032060//bleb assembly;GO:0051928//positive regulation of calcium ion transport;GO:0060414//aorta smooth muscle tissue morphogenesis;GO:0071476//cellular hypotonic response;GO:0090303//positive regula…	GO:0001725//stress fiber;GO:0005737//cytoplasm;GO:0005829//cytosol;GO:0005856//cytoskeleton;GO:0005886//plasma membrane;GO:0015629//actin cytoskeleton;GO:0030027//lamellipodium;GO:0032154//cleavage furrow;GO:0042995//cell projection;	GO:0000166//nucleotide binding;GO:0003779//actin binding;GO:0004672//protein kinase activity;GO:0004674//protein serine/threonine kinase activity;GO:0004687//myosin light chain kinase activity;GO:0005515//protein binding;GO:0005516//calmodulin binding;GO:0005524//ATP binding;GO:0016301//kinase activity;GO:0016740//transferase activity;GO:0046872//metal ion binding;	ko04971(Gastric acid secretion);ko04921(Oxytocin signaling pathway);ko04810(Regulation of actin cytoskeleton);ko04611(Platelet activation);ko04510(Focal adhesion);ko04371(Apelin signaling pathway);ko04270(Vascular smooth muscle contraction);ko04022(cGMP-PKG signaling pathway);ko04020(Calcium signaling pathway)
ENSG00000113721	325.88	492.703	159.056	0.322823	-1.63119	1.20535e-17	2.66758e-15	5	150113839	150155872	-	7135	PDGFRB	GO:0000166;GO:0001525;GO:0004672;GO:0004713;GO:0004714;GO:0004992;GO:0005017;GO:0005019;GO:0005102;GO:0005161;GO:0005515;GO:0005524;GO:0005634;GO:0005737;GO:0005764;GO:0005794;GO:0005886;GO:0005887;GO:0005925;GO:0006024;GO:0006468;GO:0006935;GO:0007165;GO:0007169;GO:0007186;GO:0007568;GO:0008284;GO:0008584;GO:0009636;GO:0009986;GO:0010863;GO:0014068;GO:0014070;GO:0014911;GO:0016020;GO:0016021;GO:…	K05089	EC:2.7.10.1	T	KOG0200;35NUA;38ME6;3BCJD;3CVBV;3JADD;487Y7;4960D;4MG1J;4MURV	platelet derived growth factor receptor beta [Source:HGNC Symbol;Acc:HGNC:8804]	5159	P09619;Q59F04	GO:0001525//angiogenesis;GO:0006024//glycosaminoglycan biosynthetic process;GO:0006468//protein phosphorylation;GO:0006935//chemotaxis;GO:0007165//signal transduction;GO:0007169//transmembrane receptor protein tyrosine kinase signaling pathway;GO:0007186//G protein-coupled receptor signaling pathway;GO:0007568//aging;GO:0008284//positive regulation of cell population proliferation;GO:0008584//mal…	GO:0005634//nucleus;GO:0005737//cytoplasm;GO:0005764//lysosome;GO:0005794//Golgi apparatus;GO:0005886//plasma membrane;GO:0005887//integral component of plasma membrane;GO:0005925//focal adhesion;GO:0009986//cell surface;GO:0016020//membrane;GO:0016021//integral component of membrane;GO:0016324//apical plasma membrane;GO:0031226//intrinsic component of plasma membrane;GO:0031410//cytoplasmic vesi…	GO:0000166//nucleotide binding;GO:0004672//protein kinase activity;GO:0004713//protein tyrosine kinase activity;GO:0004714//transmembrane receptor protein tyrosine kinase activity;GO:0004992//platelet activating factor receptor activity;GO:0005017//platelet-derived growth factor-activated receptor activity;GO:0005019//platelet-derived growth factor beta-receptor activity;GO:0005102//signaling rec…	ko05231(Choline metabolism in cancer);ko05230(Central carbon metabolism in cancer);ko05218(Melanoma);ko05215(Prostate cancer);ko05214(Glioma);ko05206(MicroRNAs in cancer);ko05200(Pathways in cancer);ko05165(Human papillomavirus infection);ko04810(Regulation of actin cytoskeleton);ko04630(JAK-STAT signaling pathway);ko04540(Gap junction);ko04510(Focal adhesion);ko04151(PI3K-Akt signaling pathway);…
ENSG00000264230	869.161	1260.6	477.72	0.378961	-1.39988	1.29313e-17	2.82368e-15	10	46375627	46391784	+	2860	ANXA8L1	GO:0005509;GO:0005544;GO:0007032;GO:0016197;GO:0046872;GO:1900004;GO:1900138	K17096	-	S;U	KOG0819;35KVB;38FIM;3BKVM;3CYNP;3J6KS;482PM;4925B;4MH17;4MTKM	annexin A8 like 1 [Source:HGNC Symbol;Acc:HGNC:23334]	728113	P13928;Q5VT79	GO:0007032//endosome organization;GO:0016197//endosomal transport;GO:1900004//negative regulation of serine-type endopeptidase activity;GO:1900138//negative regulation of phospholipase A2 activity;	-	GO:0005509//calcium ion binding;GO:0005544//calcium-dependent phospholipid binding;GO:0046872//metal ion binding;	-
ENSG00000141052	84.4111	143.452	25.3699	0.176853	-2.49938	1.51019e-17	3.25425e-15	17	12665890	12768949	+	8875	MYOCD	GO:0000122;GO:0000785;GO:0001560;GO:0001570;GO:0001666;GO:0003231;GO:0003713;GO:0005515;GO:0005634;GO:0006357;GO:0006366;GO:0007507;GO:0008284;GO:0008285;GO:0010628;GO:0010659;GO:0010667;GO:0010832;GO:0030511;GO:0035035;GO:0035051;GO:0035065;GO:0035886;GO:0042826;GO:0043388;GO:0043954;GO:0045661;GO:0045736;GO:0045893;GO:0045944;GO:0045987;GO:0048286;GO:0048565;GO:0051091;GO:0051145;GO:0051150;GO:…	K22526	-	S;K	2QTAN;35B9R;38HH4;3BEZB;3CU59;3JCGX;481A2;495SA;4M7NT;4N396	myocardin [Source:HGNC Symbol;Acc:HGNC:16067]	93649	Q8IZQ8	GO:0000122//negative regulation of transcription by RNA polymerase II;GO:0001560//regulation of cell growth by extracellular stimulus;GO:0001570//vasculogenesis;GO:0001666//response to hypoxia;GO:0003231//cardiac ventricle development;GO:0006357//regulation of transcription by RNA polymerase II;GO:0006366//transcription by RNA polymerase II;GO:0007507//heart development;GO:0008284//positive regul…	GO:0000785//chromatin;GO:0005634//nucleus;	GO:0003713//transcription coactivator activity;GO:0005515//protein binding;GO:0035035//histone acetyltransferase binding;GO:0042826//histone deacetylase binding;GO:0061629//RNA polymerase II-specific DNA-binding transcription factor binding;GO:0070412//R-SMAD binding;GO:0140297//DNA-binding transcription factor binding;	-
ENSG00000186684	137.6	221.979	53.2199	0.239752	-2.06039	1.59894e-17	3.40077e-15	2	127183832	127220313	-	5205	CYP27C1	GO:0001972;GO:0004497;GO:0005502;GO:0005503;GO:0005506;GO:0005739;GO:0006629;GO:0016020;GO:0016491;GO:0016705;GO:0020037;GO:0031966;GO:0042572;GO:0042573;GO:0042574;GO:0043231;GO:0046872;GO:0061896;GO:0061897;GO:0061898;GO:0061899;GO:1904768	K17951	EC:1.14.19.53	Q;C	KOG0159;35K3B;38CZC;3B9J4;3CUCS;3JCH4;485PH;4937Q;4MQ25;4MSMV	cytochrome P450 family 27 subfamily C member 1 [Source:HGNC Symbol;Acc:HGNC:33480]	339761	Q4G0S4;A1P3N0	GO:0006629//lipid metabolic process;GO:0042572//retinol metabolic process;GO:0042573//retinoic acid metabolic process;GO:0042574//retinal metabolic process;	GO:0005739//mitochondrion;GO:0016020//membrane;GO:0031966//mitochondrial membrane;GO:0043231//intracellular membrane-bounded organelle;	GO:0001972//retinoic acid binding;GO:0004497//monooxygenase activity;GO:0005502//11-cis retinal binding;GO:0005503//all-trans retinal binding;GO:0005506//iron ion binding;GO:0016491//oxidoreductase activity;GO:0016705//oxidoreductase activity, acting on paired donors, with incorporation or reduction of molecular oxygen;GO:0020037//heme binding;GO:0046872//metal ion binding;GO:0061896//all-trans r…	ko00830(Retinol metabolism)
ENSG00000094916	7213.54	10131.3	4295.8	0.424014	-1.23781	6.31317e-17	1.24567e-14	12	54230942	54280133	-	15038	CBX5	GO:0000118;GO:0000122;GO:0000775;GO:0000776;GO:0000781;GO:0000792;GO:0003682;GO:0005515;GO:0005634;GO:0005635;GO:0005654;GO:0005694;GO:0005721;GO:0005730;GO:0006325;GO:0006974;GO:0010369;GO:0016605;GO:0017053;GO:0030674;GO:0032991;GO:0035064;GO:0035097;GO:0042802;GO:0042826;GO:0043021;GO:0044877;GO:0045892;GO:0090734;GO:0140297;GO:1990904	K11587	-	K;B	KOG1911;35ER0;39T96;3BJW7;3D16Q;3J85F;47Z8M;4925T;4M81Z;4MT45	chromobox 5 [Source:HGNC Symbol;Acc:HGNC:1555]	23468	P45973;V9HWG0	GO:0000122//negative regulation of transcription by RNA polymerase II;GO:0006325//chromatin organization;GO:0006974//cellular response to DNA damage stimulus;GO:0045892//negative regulation of transcription, DNA-templated;	GO:0000118//histone deacetylase complex;GO:0000775//chromosome, centromeric region;GO:0000776//kinetochore;GO:0000781//chromosome, telomeric region;GO:0000792//heterochromatin;GO:0005634//nucleus;GO:0005635//nuclear envelope;GO:0005654//nucleoplasm;GO:0005694//chromosome;GO:0005721//pericentric heterochromatin;GO:0005730//nucleolus;GO:0010369//chromocenter;GO:0016605//PML body;GO:0017053//transcr…	GO:0003682//chromatin binding;GO:0005515//protein binding;GO:0030674//protein-macromolecule adaptor activity;GO:0035064//methylated histone binding;GO:0042802//identical protein binding;GO:0042826//histone deacetylase binding;GO:0043021//ribonucleoprotein complex binding;GO:0044877//protein-containing complex binding;GO:0140297//DNA-binding transcription factor binding;	-
ENSG00000118515	2305.91	3265.3	1346.53	0.412375	-1.27797	6.52643e-17	1.27242e-14	6	134169248	134318112	-	9990	SGK1	GO:0000166;GO:0001558;GO:0004672;GO:0004674;GO:0004712;GO:0005246;GO:0005515;GO:0005524;GO:0005634;GO:0005654;GO:0005737;GO:0005739;GO:0005783;GO:0005789;GO:0005829;GO:0005886;GO:0006468;GO:0006814;GO:0006915;GO:0006974;GO:0007616;GO:0008217;GO:0015459;GO:0016020;GO:0016301;GO:0016310;GO:0016607;GO:0016740;GO:0017080;GO:0017081;GO:0018105;GO:0030334;GO:0032411;GO:0035091;GO:0035556;GO:0042127;GO:…	K13302	EC:2.7.11.1	H;T	KOG0598;35H8C;38BVS;3B9HI;3CTQR;3JAPN;483CJ;493ZR;4M8TQ;4N5ZD	serum/glucocorticoid regulated kinase 1 [Source:HGNC Symbol;Acc:HGNC:10810]	6446	O00141	GO:0001558//regulation of cell growth;GO:0006468//protein phosphorylation;GO:0006814//sodium ion transport;GO:0006915//apoptotic process;GO:0006974//cellular response to DNA damage stimulus;GO:0007616//long-term memory;GO:0008217//regulation of blood pressure;GO:0016310//phosphorylation;GO:0018105//peptidyl-serine phosphorylation;GO:0030334//regulation of cell migration;GO:0032411//positive regul…	GO:0005634//nucleus;GO:0005654//nucleoplasm;GO:0005737//cytoplasm;GO:0005739//mitochondrion;GO:0005783//endoplasmic reticulum;GO:0005789//endoplasmic reticulum membrane;GO:0005829//cytosol;GO:0005886//plasma membrane;GO:0016020//membrane;GO:0016607//nuclear speck;	GO:0000166//nucleotide binding;GO:0004672//protein kinase activity;GO:0004674//protein serine/threonine kinase activity;GO:0004712//protein serine/threonine/tyrosine kinase activity;GO:0005246//calcium channel regulator activity;GO:0005515//protein binding;GO:0005524//ATP binding;GO:0015459//potassium channel regulator activity;GO:0016301//kinase activity;GO:0016740//transferase activity;GO:00170…	ko04960(Aldosterone-regulated sodium reabsorption);ko04151(PI3K-Akt signaling pathway);ko04150(mTOR signaling pathway);ko04068(FoxO signaling pathway)
ENSG00000165685	700.056	1014.78	385.328	0.379714	-1.39701	8.43301e-17	1.6059e-14	12	10170542	10191804	+	3492	TMEM52B	GO:0003674;GO:0005515;GO:0008150;GO:0016020;GO:0016021;GO:0070062	-	-	S	2S0XU;35B3A;39XD8;3BPI4;3D2RQ;3J9B4;48AA8;499SN;4MFPY;4N1Q2	transmembrane protein 52B [Source:HGNC Symbol;Acc:HGNC:26438]	120939	Q4KMG9	GO:0008150//biological_process;	GO:0016020//membrane;GO:0016021//integral component of membrane;GO:0070062//extracellular exosome;	GO:0003674//molecular_function;GO:0005515//protein binding;	-
ENSG00000168079	360.247	603.466	117.028	0.193927	-2.36642	1.48459e-16	2.76286e-14	8	27869883	27992673	-	4380	SCARA5	GO:0005044;GO:0005515;GO:0005886;GO:0005887;GO:0006811;GO:0006879;GO:0006897;GO:0009897;GO:0009986;GO:0016020;GO:0016021;GO:0034605;GO:0034755;GO:0055072;GO:0070207;GO:0070287	-	-	O;T;P	2QSM1;35H79;38G5Y;3BHXI;3D0JR;3JCIK;48BKV;48ZPI;4MI9V;4N4JC	scavenger receptor class A member 5 [Source:HGNC Symbol;Acc:HGNC:28701]	286133	Q6ZMJ2	GO:0006811//ion transport;GO:0006879//cellular iron ion homeostasis;GO:0006897//endocytosis;GO:0034605//cellular response to heat;GO:0034755//iron ion transmembrane transport;GO:0055072//iron ion homeostasis;GO:0070207//protein homotrimerization;	GO:0005886//plasma membrane;GO:0005887//integral component of plasma membrane;GO:0009897//external side of plasma membrane;GO:0009986//cell surface;GO:0016020//membrane;GO:0016021//integral component of membrane;	GO:0005044//scavenger receptor activity;GO:0005515//protein binding;GO:0070287//ferritin receptor activity;	-
ENSG00000120708	721.868	1042.62	401.12	0.384724	-1.3781	2.68681e-16	4.94404e-14	5	136028988	136063818	+	7717	TGFBI	GO:0001525;GO:0002062;GO:0005178;GO:0005201;GO:0005515;GO:0005518;GO:0005576;GO:0005604;GO:0005615;GO:0005802;GO:0005886;GO:0007155;GO:0007162;GO:0007601;GO:0008283;GO:0030198;GO:0031012;GO:0042802;GO:0050839;GO:0050840;GO:0050896;GO:0051179;GO:0062023;GO:0070062	K19519	-	M;W	KOG1437;35HJA;39MP0;3BB62;3D1UP;3J7UR;480I0;48VXW;4MGBA;4N57X	transforming growth factor beta induced [Source:HGNC Symbol;Acc:HGNC:11771]	7045	Q15582;A0A0S2Z4Q2	GO:0001525//angiogenesis;GO:0002062//chondrocyte differentiation;GO:0007155//cell adhesion;GO:0007162//negative regulation of cell adhesion;GO:0007601//visual perception;GO:0008283//cell population proliferation;GO:0030198//extracellular matrix organization;GO:0050896//response to stimulus;GO:0051179//localization;	GO:0005576//extracellular region;GO:0005604//basement membrane;GO:0005615//extracellular space;GO:0005802//trans-Golgi network;GO:0005886//plasma membrane;GO:0031012//extracellular matrix;GO:0062023//collagen-containing extracellular matrix;GO:0070062//extracellular exosome;	GO:0005178//integrin binding;GO:0005201//extracellular matrix structural constituent;GO:0005515//protein binding;GO:0005518//collagen binding;GO:0042802//identical protein binding;GO:0050839//cell adhesion molecule binding;GO:0050840//extracellular matrix binding;	-
ENSG00000170421	23898.8	38649.4	9148.21	0.236697	-2.07888	2.7774e-16	5.05395e-14	12	52897187	52949954	-	6881	KRT8	GO:0005515;GO:0005634;GO:0005654;GO:0005737;GO:0005829;GO:0005882;GO:0005911;GO:0016010;GO:0016327;GO:0016363;GO:0030018;GO:0030280;GO:0031424;GO:0033209;GO:0042383;GO:0043034;GO:0044877;GO:0045095;GO:0045109;GO:0045111;GO:0045214;GO:0051599;GO:0051707;GO:0060706;GO:0070062;GO:0071944;GO:0097110;GO:0097191;GO:0097284	K07605	-	S	2QURK;35BX1;38S72;3BCC1;3CVM8;3J8WC;48479;48UT2;4M6C0;4MYBZ	keratin 8 [Source:HGNC Symbol;Acc:HGNC:6446]	3856	P05787	GO:0031424//keratinization;GO:0033209//tumor necrosis factor-mediated signaling pathway;GO:0045109//intermediate filament organization;GO:0045214//sarcomere organization;GO:0051599//response to hydrostatic pressure;GO:0051707//response to other organism;GO:0060706//cell differentiation involved in embryonic placenta development;GO:0097191//extrinsic apoptotic signaling pathway;GO:0097284//hepatoc…	GO:0005634//nucleus;GO:0005654//nucleoplasm;GO:0005737//cytoplasm;GO:0005829//cytosol;GO:0005882//intermediate filament;GO:0005911//cell-cell junction;GO:0016010//dystrophin-associated glycoprotein complex;GO:0016327//apicolateral plasma membrane;GO:0016363//nuclear matrix;GO:0030018//Z disc;GO:0042383//sarcolemma;GO:0043034//costamere;GO:0045095//keratin filament;GO:0045111//intermediate filamen…	GO:0005515//protein binding;GO:0030280//structural constituent of skin epidermis;GO:0044877//protein-containing complex binding;GO:0097110//scaffold protein binding;	-
ENSG00000100234	738.225	1061.6	414.847	0.390774	-1.3556	3.24142e-16	5.83349e-14	22	32801705	32863041	+	4597	TIMP3	GO:0002020;GO:0004857;GO:0005515;GO:0005576;GO:0005604;GO:0005615;GO:0005634;GO:0007601;GO:0008191;GO:0009725;GO:0010033;GO:0010466;GO:0010951;GO:0030414;GO:0031012;GO:0031089;GO:0034097;GO:0046872;GO:0050896;GO:0051045;GO:0062023;GO:0070373;GO:0071310;GO:1903984;GO:1904684	K16866	-	O	KOG4745;35I17;38NPT;3BF77;3CZFM;3J5HR;47ZZX;48VPN;4M85F;4N3RR	TIMP metallopeptidase inhibitor 3 [Source:HGNC Symbol;Acc:HGNC:11822]	7078	P35625	GO:0007601//visual perception;GO:0009725//response to hormone;GO:0010033//response to organic substance;GO:0010466//negative regulation of peptidase activity;GO:0010951//negative regulation of endopeptidase activity;GO:0034097//response to cytokine;GO:0050896//response to stimulus;GO:0051045//negative regulation of membrane protein ectodomain proteolysis;GO:0070373//negative regulation of ERK1 an…	GO:0005576//extracellular region;GO:0005604//basement membrane;GO:0005615//extracellular space;GO:0005634//nucleus;GO:0031012//extracellular matrix;GO:0031089//platelet dense granule lumen;GO:0062023//collagen-containing extracellular matrix;	GO:0002020//protease binding;GO:0004857//enzyme inhibitor activity;GO:0005515//protein binding;GO:0008191//metalloendopeptidase inhibitor activity;GO:0030414//peptidase inhibitor activity;GO:0046872//metal ion binding;	ko05206(MicroRNAs in cancer);ko05205(Proteoglycans in cancer)
ENSG00000134802	1699.2	2403.03	995.373	0.414217	-1.27154	3.55627e-16	6.27462e-14	11	57406954	57427580	-	4517	SLC43A3	GO:0005515;GO:0005886;GO:0006869;GO:0015207;GO:0015208;GO:0015245;GO:0015853;GO:0015908;GO:0016020;GO:0016021;GO:0016323;GO:0022857;GO:0035344;GO:0042908;GO:0042910;GO:0055085;GO:1903716	K08230	-	S	2QRYG;35F8X;38H22;3BHKN;3CWTX;3J4AZ;47ZXI;48ZPM;4M7HF;4N3QW	solute carrier family 43 member 3 [Source:HGNC Symbol;Acc:HGNC:17466]	29015	Q8NBI5;A0A024R4Y2;B0AZP8	GO:0006869//lipid transport;GO:0015853//adenine transport;GO:0015908//fatty acid transport;GO:0035344//hypoxanthine transport;GO:0042908//xenobiotic transport;GO:0055085//transmembrane transport;GO:1903716//guanine transmembrane transport;	GO:0005886//plasma membrane;GO:0016020//membrane;GO:0016021//integral component of membrane;GO:0016323//basolateral plasma membrane;	GO:0005515//protein binding;GO:0015207//adenine transmembrane transporter activity;GO:0015208//guanine transmembrane transporter activity;GO:0015245//fatty acid transmembrane transporter activity;GO:0022857//transmembrane transporter activity;GO:0042910//xenobiotic transmembrane transporter activity;	-
ENSG00000168685	213.992	359.952	68.0325	0.189005	-2.40351	3.60229e-16	6.27603e-14	5	35852695	35879603	+	6020	IL7R	GO:0000018;GO:0000902;GO:0001782;GO:0001913;GO:0001915;GO:0003823;GO:0004896;GO:0004917;GO:0005515;GO:0005576;GO:0005654;GO:0005829;GO:0005886;GO:0006955;GO:0007165;GO:0007166;GO:0008284;GO:0008361;GO:0009897;GO:0010467;GO:0010628;GO:0016020;GO:0016021;GO:0019221;GO:0030097;GO:0030217;GO:0030669;GO:0033077;GO:0033089;GO:0038111;GO:0042100;GO:0043029;GO:0046427;GO:0048535;GO:0050830;GO:0070233;GO:…	K05072	-	S;T	2S4WE;35GGC;39X0V;3BHQ7;3D2SA;3J4CA;480PB;4914H;4MHI8;4MXR0	interleukin 7 receptor [Source:HGNC Symbol;Acc:HGNC:6024]	3575	P16871	GO:0000018//regulation of DNA recombination;GO:0000902//cell morphogenesis;GO:0001782//B cell homeostasis;GO:0001913//T cell mediated cytotoxicity;GO:0001915//negative regulation of T cell mediated cytotoxicity;GO:0006955//immune response;GO:0007165//signal transduction;GO:0007166//cell surface receptor signaling pathway;GO:0008284//positive regulation of cell population proliferation;GO:0008361/…	GO:0005576//extracellular region;GO:0005654//nucleoplasm;GO:0005829//cytosol;GO:0005886//plasma membrane;GO:0009897//external side of plasma membrane;GO:0016020//membrane;GO:0016021//integral component of membrane;GO:0030669//clathrin-coated endocytic vesicle membrane;	GO:0003823//antigen binding;GO:0004896//cytokine receptor activity;GO:0004917//interleukin-7 receptor activity;GO:0005515//protein binding;	ko05340(Primary immunodeficiency);ko05200(Pathways in cancer);ko04640(Hematopoietic cell lineage);ko04630(JAK-STAT signaling pathway);ko04151(PI3K-Akt signaling pathway);ko04068(FoxO signaling pathway);ko04060(Cytokine-cytokine receptor interaction)
ENSG00000132688	1026.78	1460.07	593.489	0.406481	-1.29874	7.843e-16	1.33797e-13	1	156668763	156677407	-	5568	NES	GO:0000086;GO:0003674;GO:0005515;GO:0005737;GO:0005882;GO:0007399;GO:0007417;GO:0007420;GO:0019215;GO:0030844;GO:0031076;GO:0031730;GO:0032091;GO:0043086;GO:0043524;GO:0045111;GO:0048858;GO:0051402;GO:0072089;GO:2000179	K07609	-	S;Z	2RYFK;35IZ4;38H97;3BKTN;3CTCT;3JC7N;48A8D;4974P;4M7WJ;4N2PY	nestin [Source:HGNC Symbol;Acc:HGNC:7756]	10763	P48681;Q9H6U9	GO:0000086//G2/M transition of mitotic cell cycle;GO:0007399//nervous system development;GO:0007417//central nervous system development;GO:0007420//brain development;GO:0030844//positive regulation of intermediate filament depolymerization;GO:0031076//embryonic camera-type eye development;GO:0032091//negative regulation of protein binding;GO:0043086//negative regulation of catalytic activity;GO:0…	GO:0005737//cytoplasm;GO:0005882//intermediate filament;GO:0045111//intermediate filament cytoskeleton;	GO:0003674//molecular_function;GO:0005515//protein binding;GO:0019215//intermediate filament binding;GO:0031730//CCR5 chemokine receptor binding;	-
ENSG00000184571	26.8909	51.8106	1.97115	0.0380453	-4.71614	1.23707e-15	2.0673e-13	22	24719034	24774720	-	3801	PIWIL3	GO:0003676;GO:0003723;GO:0004521;GO:0005515;GO:0005634;GO:0005737;GO:0006417;GO:0007283;GO:0030154;GO:0031047;GO:0034584;GO:0043186;GO:0051321;GO:0090502	K02156	-	Q;J;D	KOG1042;35AZ7;3AJ34;3BZ0C;3D2PW;3JC9G;48AMA;491XP;4MM0F;4N5AK	piwi like RNA-mediated gene silencing 3 [Source:HGNC Symbol;Acc:HGNC:18443]	440822	Q7Z3Z3	GO:0006417//regulation of translation;GO:0007283//spermatogenesis;GO:0030154//cell differentiation;GO:0031047//gene silencing by RNA;GO:0051321//meiotic cell cycle;GO:0090502//RNA phosphodiester bond hydrolysis, endonucleolytic;	GO:0005634//nucleus;GO:0005737//cytoplasm;GO:0043186//P granule;	GO:0003676//nucleic acid binding;GO:0003723//RNA binding;GO:0004521//endoribonuclease activity;GO:0005515//protein binding;GO:0034584//piRNA binding;	-
ENSG00000147274	10196.2	14134.6	6257.82	0.442731	-1.1755	1.39111e-15	2.30123e-13	X	136848004	136880764	-	5882	RBMX	GO:0000381;GO:0000398;GO:0000791;GO:0000978;GO:0001649;GO:0003676;GO:0003682;GO:0003723;GO:0003729;GO:0005515;GO:0005615;GO:0005634;GO:0005654;GO:0005681;GO:0005730;GO:0006366;GO:0006396;GO:0006397;GO:0006509;GO:0008380;GO:0016020;GO:0019904;GO:0032991;GO:0042802;GO:0044530;GO:0045944;GO:0048025;GO:0048026;GO:0051260;GO:0070062;GO:0071013;GO:0071347;GO:1990904	K12885	-	A;S	2QS9N;35FNJ;39TWE;3BAD7;3D28H;3J2N5;4847D;48YI8;4M8R3;4MS4B	RNA binding motif protein X-linked [Source:HGNC Symbol;Acc:HGNC:9910]	27316	P38159	GO:0000381//regulation of alternative mRNA splicing, via spliceosome;GO:0000398//mRNA splicing, via spliceosome;GO:0001649//osteoblast differentiation;GO:0006366//transcription by RNA polymerase II;GO:0006396//RNA processing;GO:0006397//mRNA processing;GO:0006509//membrane protein ectodomain proteolysis;GO:0008380//RNA splicing;GO:0045944//positive regulation of transcription by RNA polymerase II…	GO:0000791//euchromatin;GO:0005615//extracellular space;GO:0005634//nucleus;GO:0005654//nucleoplasm;GO:0005681//spliceosomal complex;GO:0005730//nucleolus;GO:0016020//membrane;GO:0032991//protein-containing complex;GO:0044530//supraspliceosomal complex;GO:0070062//extracellular exosome;GO:0071013//catalytic step 2 spliceosome;GO:1990904//ribonucleoprotein complex;	GO:0000978//RNA polymerase II cis-regulatory region sequence-specific DNA binding;GO:0003676//nucleic acid binding;GO:0003682//chromatin binding;GO:0003723//RNA binding;GO:0003729//mRNA binding;GO:0005515//protein binding;GO:0019904//protein domain specific binding;GO:0042802//identical protein binding;	ko03040(Spliceosome)
ENSG00000135114	1041.37	1478.75	603.979	0.408438	-1.29181	1.52689e-15	2.50059e-13	12	121017763	121039246	-	6319	OASL	GO:0001730;GO:0002376;GO:0003677;GO:0003723;GO:0003725;GO:0005515;GO:0005634;GO:0005654;GO:0005730;GO:0005737;GO:0005829;GO:0009615;GO:0016020;GO:0016779;GO:0045071;GO:0045087;GO:0046966;GO:0051607;GO:0060700;GO:0070106;GO:1900246	K14608	-	O	KOG0001;35JKM;39V3T;3BGAU;3CZZH;3JAJ4;484CV;48Z7T;4M8KA;4MYJV	2'-5'-oligoadenylate synthetase like [Source:HGNC Symbol;Acc:HGNC:8090]	8638	Q15646	GO:0002376//immune system process;GO:0009615//response to virus;GO:0045071//negative regulation of viral genome replication;GO:0045087//innate immune response;GO:0051607//defense response to virus;GO:0060700//regulation of ribonuclease activity;GO:0070106//interleukin-27-mediated signaling pathway;GO:1900246//positive regulation of RIG-I signaling pathway;	GO:0005634//nucleus;GO:0005654//nucleoplasm;GO:0005730//nucleolus;GO:0005737//cytoplasm;GO:0005829//cytosol;GO:0016020//membrane;	GO:0001730//2'-5'-oligoadenylate synthetase activity;GO:0003677//DNA binding;GO:0003723//RNA binding;GO:0003725//double-stranded RNA binding;GO:0005515//protein binding;GO:0016779//nucleotidyltransferase activity;GO:0046966//thyroid hormone receptor binding;	ko05165(Human papillomavirus infection)
ENSG00000118503	1530.08	2151.88	908.279	0.422085	-1.24439	1.6394e-15	2.65826e-13	6	137867214	137883314	+	6393	TNFAIP3	GO:0001922;GO:0002020;GO:0002237;GO:0002634;GO:0002677;GO:0003677;GO:0003824;GO:0004842;GO:0004843;GO:0005515;GO:0005634;GO:0005737;GO:0005764;GO:0005829;GO:0006508;GO:0006915;GO:0006954;GO:0007010;GO:0008022;GO:0008152;GO:0008233;GO:0008234;GO:0008270;GO:0010803;GO:0016477;GO:0016567;GO:0016579;GO:0016740;GO:0016787;GO:0019900;GO:0030177;GO:0031397;GO:0032088;GO:0032495;GO:0032691;GO:0032703;GO:…	K11859	EC:3.4.19.12	O;T;K	KOG4345;35KN3;39K3I;3BHSV;3CZKN;3JBZ7;4824F;496MW;4M86J;4MYKJ	TNF alpha induced protein 3 [Source:HGNC Symbol;Acc:HGNC:11896]	7128	P21580	GO:0001922//B-1 B cell homeostasis;GO:0002237//response to molecule of bacterial origin;GO:0002634//regulation of germinal center formation;GO:0002677//negative regulation of chronic inflammatory response;GO:0006508//proteolysis;GO:0006915//apoptotic process;GO:0006954//inflammatory response;GO:0007010//cytoskeleton organization;GO:0008152//metabolic process;GO:0010803//regulation of tumor necros…	GO:0005634//nucleus;GO:0005737//cytoplasm;GO:0005764//lysosome;GO:0005829//cytosol;GO:0070062//extracellular exosome;	GO:0002020//protease binding;GO:0003677//DNA binding;GO:0003824//catalytic activity;GO:0004842//ubiquitin-protein transferase activity;GO:0004843//thiol-dependent deubiquitinase;GO:0005515//protein binding;GO:0008022//protein C-terminus binding;GO:0008233//peptidase activity;GO:0008234//cysteine-type peptidase activity;GO:0008270//zinc ion binding;GO:0016740//transferase activity;GO:0016787//hydr…	ko05169(Epstein-Barr virus infection);ko05162(Measles);ko04668(TNF signaling pathway);ko04657(IL-17 signaling pathway);ko04621(NOD-like receptor signaling pathway);ko04217(Necroptosis);ko04064(NF-kappa B signaling pathway)
ENSG00000126803	144.385	240.264	48.5052	0.201883	-2.30841	2.39022e-15	3.80045e-13	14	64535905	64546173	+	5504	HSPA2	GO:0000166;GO:0000795;GO:0001673;GO:0001934;GO:0005515;GO:0005524;GO:0005634;GO:0005737;GO:0005819;GO:0005829;GO:0005856;GO:0005886;GO:0006457;GO:0006986;GO:0007140;GO:0007141;GO:0007283;GO:0007286;GO:0009408;GO:0009409;GO:0009986;GO:0010971;GO:0016020;GO:0016192;GO:0016887;GO:0019899;GO:0030154;GO:0031072;GO:0032781;GO:0034620;GO:0036128;GO:0042026;GO:0044183;GO:0048156;GO:0051082;GO:0051085;GO:…	K03283	-	O	KOG0101;3590M;38BSZ;3BA18;3CWU8;3J9WC;48265;48VVG;4M7H7;4N2G2	heat shock protein family A (Hsp70) member 2 [Source:HGNC Symbol;Acc:HGNC:5235]	3306	P54652;A0A024R6B5	GO:0001934//positive regulation of protein phosphorylation;GO:0006457//protein folding;GO:0006986//response to unfolded protein;GO:0007140//male meiotic nuclear division;GO:0007141//male meiosis I;GO:0007283//spermatogenesis;GO:0007286//spermatid development;GO:0009408//response to heat;GO:0009409//response to cold;GO:0010971//positive regulation of G2/M transition of mitotic cell cycle;GO:001619…	GO:0000795//synaptonemal complex;GO:0001673//male germ cell nucleus;GO:0005634//nucleus;GO:0005737//cytoplasm;GO:0005819//spindle;GO:0005829//cytosol;GO:0005856//cytoskeleton;GO:0005886//plasma membrane;GO:0009986//cell surface;GO:0016020//membrane;GO:0036128//CatSper complex;GO:0070062//extracellular exosome;GO:0072562//blood microparticle;GO:0072687//meiotic spindle;	GO:0000166//nucleotide binding;GO:0005515//protein binding;GO:0005524//ATP binding;GO:0016887//ATP hydrolysis activity;GO:0019899//enzyme binding;GO:0031072//heat shock protein binding;GO:0044183//protein folding chaperone;GO:0048156//tau protein binding;GO:0051082//unfolded protein binding;GO:0051087//chaperone binding;GO:0051787//misfolded protein binding;GO:0051861//glycolipid binding;GO:00977…	ko05417(Lipid and atherosclerosis);ko05162(Measles);ko05145(Toxoplasmosis);ko05134(Legionellosis);ko05020(Prion disease);ko04915(Estrogen signaling pathway);ko04612(Antigen processing and presentation);ko04213(Longevity regulating pathway - multiple species);ko04144(Endocytosis);ko04141(Protein processing in endoplasmic reticulum);ko04010(MAPK signaling pathway);ko03040(Spliceosome)
ENSG00000052802	2697.8	4069.83	1325.76	0.325754	-1.61814	3.48476e-15	5.38396e-13	4	165327667	165343164	+	2852	MSMO1	GO:0000254;GO:0005506;GO:0005515;GO:0005783;GO:0005789;GO:0005886;GO:0006629;GO:0006631;GO:0006694;GO:0006695;GO:0008202;GO:0008203;GO:0008610;GO:0016020;GO:0016021;GO:0016126;GO:0016491	K07750	EC:1.14.18.9	I	KOG0873;35GYY;38C6I;3BF0U;3CREK;3JEES;4828J;496Z0;4MIQJ;4N6EK	methylsterol monooxygenase 1 [Source:HGNC Symbol;Acc:HGNC:10545]	6307	Q15800	GO:0006629//lipid metabolic process;GO:0006631//fatty acid metabolic process;GO:0006694//steroid biosynthetic process;GO:0006695//cholesterol biosynthetic process;GO:0008202//steroid metabolic process;GO:0008203//cholesterol metabolic process;GO:0008610//lipid biosynthetic process;GO:0016126//sterol biosynthetic process;	GO:0005783//endoplasmic reticulum;GO:0005789//endoplasmic reticulum membrane;GO:0005886//plasma membrane;GO:0016020//membrane;GO:0016021//integral component of membrane;	GO:0000254//C-4 methylsterol oxidase activity;GO:0005506//iron ion binding;GO:0005515//protein binding;GO:0016491//oxidoreductase activity;	ko00100(Steroid biosynthesis)
ENSG00000153391	268.258	398.345	138.17	0.346861	-1.52757	1.07622e-14	1.61699e-12	18	35452230	35497979	-	5073	INO80C	GO:0005515;GO:0005634;GO:0005654;GO:0006275;GO:0006281;GO:0006310;GO:0006338;GO:0006974;GO:0031011;GO:0033044;GO:0045893;GO:0051726;GO:0060382;GO:0071339	K11667	-	F;S;O;K	KOG4137;35IHA;3A11C;3BDG2;3D6FQ;3JEXJ;4894A;494PG;4MCB0;4N2W4	INO80 complex subunit C [Source:HGNC Symbol;Acc:HGNC:26994]	125476	Q6PI98	GO:0006275//regulation of DNA replication;GO:0006281//DNA repair;GO:0006310//DNA recombination;GO:0006338//chromatin remodeling;GO:0006974//cellular response to DNA damage stimulus;GO:0033044//regulation of chromosome organization;GO:0045893//positive regulation of transcription, DNA-templated;GO:0051726//regulation of cell cycle;GO:0060382//regulation of DNA strand elongation;	GO:0005634//nucleus;GO:0005654//nucleoplasm;GO:0031011//Ino80 complex;GO:0071339//MLL1 complex;	GO:0005515//protein binding;	-
ENSG00000141753	1791.75	2540.88	1042.61	0.410336	-1.28512	1.43005e-14	2.07256e-12	17	40443450	40457725	+	2205	IGFBP4	GO:0000165;GO:0001558;GO:0005102;GO:0005515;GO:0005520;GO:0005576;GO:0005615;GO:0005788;GO:0006954;GO:0007165;GO:0010906;GO:0014070;GO:0019838;GO:0031994;GO:0031995;GO:0040008;GO:0043410;GO:0043567;GO:0043568;GO:0044342;GO:0090090	K23576	-	S;O;T	2QTC8;35F5S;38EUE;3BBAT;3D1RG;3JB87;489WS;494YG;4MAWD;4MT8N	insulin like growth factor binding protein 4 [Source:HGNC Symbol;Acc:HGNC:5473]	3487	P22692;A0A024R1U8	GO:0000165//MAPK cascade;GO:0001558//regulation of cell growth;GO:0006954//inflammatory response;GO:0007165//signal transduction;GO:0010906//regulation of glucose metabolic process;GO:0014070//response to organic cyclic compound;GO:0040008//regulation of growth;GO:0043410//positive regulation of MAPK cascade;GO:0043567//regulation of insulin-like growth factor receptor signaling pathway;GO:004356…	GO:0005576//extracellular region;GO:0005615//extracellular space;GO:0005788//endoplasmic reticulum lumen;	GO:0005102//signaling receptor binding;GO:0005515//protein binding;GO:0005520//insulin-like growth factor binding;GO:0019838//growth factor binding;GO:0031994//insulin-like growth factor I binding;GO:0031995//insulin-like growth factor II binding;	-
ENSG00000169884	1620.32	2476.47	764.166	0.308571	-1.69633	2.09135e-14	2.95259e-12	12	48965340	48971735	-	2601	WNT10B	GO:0000086;GO:0000122;GO:0001649;GO:0002062;GO:0005102;GO:0005109;GO:0005125;GO:0005515;GO:0005576;GO:0005615;GO:0006357;GO:0006366;GO:0006629;GO:0007224;GO:0007275;GO:0008283;GO:0010971;GO:0014835;GO:0016055;GO:0030182;GO:0030217;GO:0030501;GO:0030855;GO:0030858;GO:0032434;GO:0043065;GO:0043403;GO:0045165;GO:0045444;GO:0045582;GO:0045598;GO:0045599;GO:0045669;GO:0045778;GO:0045899;GO:0045944;GO:…	K01357	-	M;T	KOG3913;35B7C;38C8E;3BCHX;3CTR1;3J7E5;480W3;48W9H;4M8H1;4MXFU	Wnt family member 10B [Source:HGNC Symbol;Acc:HGNC:12775]	7480	O00744	GO:0000086//G2/M transition of mitotic cell cycle;GO:0000122//negative regulation of transcription by RNA polymerase II;GO:0001649//osteoblast differentiation;GO:0002062//chondrocyte differentiation;GO:0006357//regulation of transcription by RNA polymerase II;GO:0006366//transcription by RNA polymerase II;GO:0006629//lipid metabolic process;GO:0007224//smoothened signaling pathway;GO:0007275//mul…	GO:0005576//extracellular region;GO:0005615//extracellular space;	GO:0005102//signaling receptor binding;GO:0005109//frizzled binding;GO:0005125//cytokine activity;GO:0005515//protein binding;GO:0048018//receptor ligand activity;	ko05226(Gastric cancer);ko05225(Hepatocellular carcinoma);ko05224(Breast cancer);ko05217(Basal cell carcinoma);ko05205(Proteoglycans in cancer);ko05200(Pathways in cancer);ko05165(Human papillomavirus infection);ko05022(Pathways of neurodegeneration - multiple diseases);ko05010(Alzheimer disease);ko04934(Cushing syndrome);ko04916(Melanogenesis);ko04550(Signaling pathways regulating pluripotency o…
ENSG00000104356	1219.37	1700.7	738.043	0.433964	-1.20435	2.35713e-14	3.27142e-12	8	98117293	98159835	+	4857	POP1	GO:0000172;GO:0001682;GO:0003723;GO:0004526;GO:0005515;GO:0005615;GO:0005634;GO:0005654;GO:0005655;GO:0005730;GO:0008033;GO:0016078;GO:0030681;GO:0033204;GO:0090502	K01164	EC:3.1.26.5	A;D	KOG3322;35C0E;38HEX;3BAKK;3CZRN;3J4PD;48792;48ZHA;4MEJ3;4N1BQ	POP1 homolog, ribonuclease P/MRP subunit [Source:HGNC Symbol;Acc:HGNC:30129]	10940	Q99575	GO:0001682//tRNA 5'-leader removal;GO:0008033//tRNA processing;GO:0016078//tRNA catabolic process;GO:0090502//RNA phosphodiester bond hydrolysis, endonucleolytic;	GO:0000172//ribonuclease MRP complex;GO:0005615//extracellular space;GO:0005634//nucleus;GO:0005654//nucleoplasm;GO:0005655//nucleolar ribonuclease P complex;GO:0005730//nucleolus;GO:0030681//multimeric ribonuclease P complex;	GO:0003723//RNA binding;GO:0004526//ribonuclease P activity;GO:0005515//protein binding;GO:0033204//ribonuclease P RNA binding;	ko03008(Ribosome biogenesis in eukaryotes)
ENSG00000171403	31.2027	58.0638	4.34173	0.0747752	-3.7413	3.64641e-14	4.97643e-12	17	41565836	41572059	-	2296	KRT9	GO:0005198;GO:0005200;GO:0005615;GO:0005634;GO:0005829;GO:0005856;GO:0005882;GO:0007283;GO:0008544;GO:0016020;GO:0030855;GO:0043588;GO:0045095;GO:0045109;GO:0070062	K07604	-	S;Z	2QTM6;35UMU;38D73;3B94K;3CVR3;3JNV8;48311;48V97;4MRD8;4N9PS	keratin 9 [Source:HGNC Symbol;Acc:HGNC:6447]	3857	P35527	GO:0007283//spermatogenesis;GO:0008544//epidermis development;GO:0030855//epithelial cell differentiation;GO:0043588//skin development;GO:0045109//intermediate filament organization;	GO:0005615//extracellular space;GO:0005634//nucleus;GO:0005829//cytosol;GO:0005856//cytoskeleton;GO:0005882//intermediate filament;GO:0016020//membrane;GO:0045095//keratin filament;GO:0070062//extracellular exosome;	GO:0005198//structural molecule activity;GO:0005200//structural constituent of cytoskeleton;	ko05150(Staphylococcus aureus infection);ko04915(Estrogen signaling pathway)
ENSG00000198796	855.268	1199.15	511.383	0.426454	-1.22954	3.69279e-14	4.99809e-12	18	58481247	58629091	-	9565	ALPK2	GO:0003007;GO:0003308;GO:0004674;GO:0005524;GO:0005886;GO:0006468;GO:0010468;GO:0016020;GO:0016301;GO:0016310;GO:0016323;GO:0016740;GO:0030010;GO:0042981;GO:0055013;GO:0106310;GO:1905223	K08868	-	S;Z;T	2QPP5;35DMD;38D79;3BAYV;3CXKV;3JBF0;489S9;48X7H;4MGGW;4MYJ9	alpha kinase 2 [Source:HGNC Symbol;Acc:HGNC:20565]	115701	Q86TB3	GO:0003007//heart morphogenesis;GO:0003308//negative regulation of Wnt signaling pathway involved in heart development;GO:0006468//protein phosphorylation;GO:0010468//regulation of gene expression;GO:0016310//phosphorylation;GO:0030010//establishment of cell polarity;GO:0042981//regulation of apoptotic process;GO:0055013//cardiac muscle cell development;GO:1905223//epicardium morphogenesis;	GO:0005886//plasma membrane;GO:0016020//membrane;GO:0016323//basolateral plasma membrane;	GO:0004674//protein serine/threonine kinase activity;GO:0005524//ATP binding;GO:0016301//kinase activity;GO:0016740//transferase activity;GO:0106310//protein serine kinase activity;	-
ENSG00000157483	8159.88	11174.2	5145.58	0.460489	-1.11876	3.97786e-14	5.33979e-12	15	59132434	59372871	-	9077	MYO1E	GO:0000146;GO:0000166;GO:0001570;GO:0001701;GO:0001822;GO:0003094;GO:0003774;GO:0003779;GO:0005515;GO:0005516;GO:0005524;GO:0005737;GO:0005856;GO:0005886;GO:0005902;GO:0005903;GO:0005912;GO:0006807;GO:0006897;GO:0007015;GO:0008289;GO:0015629;GO:0016459;GO:0016887;GO:0030050;GO:0030097;GO:0030136;GO:0031410;GO:0032437;GO:0032836;GO:0032991;GO:0035091;GO:0035166;GO:0044877;GO:0045334;GO:0048008;GO:…	K10356	-	Z	KOG0162;35CJR;39J88;3CNUX;3E57C;3JB10;47ZME;490AS;4M720;4N5PJ	myosin IE [Source:HGNC Symbol;Acc:HGNC:7599]	4643	Q12965;Q4KMR3	GO:0001570//vasculogenesis;GO:0001701//in utero embryonic development;GO:0001822//kidney development;GO:0003094//glomerular filtration;GO:0006807//nitrogen compound metabolic process;GO:0006897//endocytosis;GO:0007015//actin filament organization;GO:0030050//vesicle transport along actin filament;GO:0030097//hemopoiesis;GO:0032836//glomerular basement membrane development;GO:0035166//post-embryon…	GO:0005737//cytoplasm;GO:0005856//cytoskeleton;GO:0005886//plasma membrane;GO:0005902//microvillus;GO:0005903//brush border;GO:0005912//adherens junction;GO:0015629//actin cytoskeleton;GO:0016459//myosin complex;GO:0030136//clathrin-coated vesicle;GO:0031410//cytoplasmic vesicle;GO:0032437//cuticular plate;GO:0032991//protein-containing complex;GO:0045334//clathrin-coated endocytic vesicle;GO:007…	GO:0000146//microfilament motor activity;GO:0000166//nucleotide binding;GO:0003774//cytoskeletal motor activity;GO:0003779//actin binding;GO:0005515//protein binding;GO:0005516//calmodulin binding;GO:0005524//ATP binding;GO:0008289//lipid binding;GO:0016887//ATP hydrolysis activity;GO:0035091//phosphatidylinositol binding;GO:0044877//protein-containing complex binding;GO:0051015//actin filament b…	ko05130(Pathogenic Escherichia coli infection)
ENSG00000057657	536.762	762.956	310.568	0.407059	-1.29669	5.1724e-14	6.8449e-12	6	105993463	106109939	+	6750	PRDM1	GO:0000122;GO:0000977;GO:0000978;GO:0001227;GO:0001701;GO:0001763;GO:0001822;GO:0001892;GO:0001893;GO:0002250;GO:0002376;GO:0003170;GO:0003279;GO:0003281;GO:0003677;GO:0003700;GO:0005515;GO:0005634;GO:0005654;GO:0005737;GO:0006357;GO:0007281;GO:0008168;GO:0009314;GO:0009791;GO:0010467;GO:0010468;GO:0010628;GO:0010629;GO:0016740;GO:0032259;GO:0032823;GO:0033082;GO:0034969;GO:0035904;GO:0042127;GO:…	K24501	EC:2.1.1.-	H;K	KOG2461;35EVP;38HX4;3BEN7;3CRW3;3JBGS;485RQ;4925Y;4MDNN;4N300	PR/SET domain 1 [Source:HGNC Symbol;Acc:HGNC:9346]	639	O75626	GO:0000122//negative regulation of transcription by RNA polymerase II;GO:0001701//in utero embryonic development;GO:0001763//morphogenesis of a branching structure;GO:0001822//kidney development;GO:0001892//embryonic placenta development;GO:0001893//maternal placenta development;GO:0002250//adaptive immune response;GO:0002376//immune system process;GO:0003170//heart valve development;GO:0003279//…	GO:0005634//nucleus;GO:0005654//nucleoplasm;GO:0005737//cytoplasm;	GO:0000977//RNA polymerase II transcription regulatory region sequence-specific DNA binding;GO:0000978//RNA polymerase II cis-regulatory region sequence-specific DNA binding;GO:0001227//DNA-binding transcription repressor activity, RNA polymerase II-specific;GO:0003677//DNA binding;GO:0003700//DNA-binding transcription factor activity;GO:0005515//protein binding;GO:0008168//methyltransferase acti…	-
ENSG00000124766	1203.87	1708.04	699.703	0.409652	-1.28753	5.18268e-14	6.8449e-12	6	21593751	21598619	+	4869	SOX4	GO:0000785;GO:0000976;GO:0000978;GO:0000981;GO:0001228;GO:0001501;GO:0001841;GO:0002328;GO:0003183;GO:0003211;GO:0003215;GO:0003289;GO:0003357;GO:0003677;GO:0003690;GO:0003700;GO:0005515;GO:0005634;GO:0005654;GO:0005667;GO:0005737;GO:0005739;GO:0006355;GO:0007507;GO:0008284;GO:0008285;GO:0009653;GO:0010467;GO:0014009;GO:0021510;GO:0021522;GO:0021782;GO:0030154;GO:0030217;GO:0031018;GO:0031397;GO:…	K23581	-	K;B	KOG0527;35HF2;39S2N;3BBKG;3CRS9;3J83C;47Z49;493CP;4M5PE;4MZQ9	SRY-box transcription factor 4 [Source:HGNC Symbol;Acc:HGNC:11200]	6659	Q06945	GO:0001501//skeletal system development;GO:0001841//neural tube formation;GO:0002328//pro-B cell differentiation;GO:0003183//mitral valve morphogenesis;GO:0003211//cardiac ventricle formation;GO:0003215//cardiac right ventricle morphogenesis;GO:0003289//atrial septum primum morphogenesis;GO:0003357//noradrenergic neuron differentiation;GO:0006355//regulation of transcription, DNA-templated;GO:000…	GO:0000785//chromatin;GO:0005634//nucleus;GO:0005654//nucleoplasm;GO:0005667//transcription regulator complex;GO:0005737//cytoplasm;GO:0005739//mitochondrion;	GO:0000976//transcription cis-regulatory region binding;GO:0000978//RNA polymerase II cis-regulatory region sequence-specific DNA binding;GO:0000981//DNA-binding transcription factor activity, RNA polymerase II-specific;GO:0001228//DNA-binding transcription activator activity, RNA polymerase II-specific;GO:0003677//DNA binding;GO:0003690//double-stranded DNA binding;GO:0003700//DNA-binding transc…	ko05206(MicroRNAs in cancer)
ENSG00000147383	1003.28	1399.89	606.679	0.433376	-1.20631	5.80093e-14	7.60015e-12	X	152830967	152869729	+	1996	NSDHL	GO:0000252;GO:0001942;GO:0003854;GO:0005515;GO:0005783;GO:0005789;GO:0005811;GO:0006629;GO:0006694;GO:0006695;GO:0007224;GO:0008202;GO:0008203;GO:0016020;GO:0016021;GO:0016126;GO:0016491;GO:0016616;GO:0047012;GO:0060716;GO:0102175;GO:0103066;GO:0103067	K07748	EC:1.1.1.170	M;I;G;E	KOG1430;35E8G;38E2M;3BDXB;3D0YK;3J7EA;489Z9;497S5;4MFD2;4MS9T	NAD(P) dependent steroid dehydrogenase-like [Source:HGNC Symbol;Acc:HGNC:13398]	50814	Q15738;A0A384NPZ7	GO:0001942//hair follicle development;GO:0006629//lipid metabolic process;GO:0006694//steroid biosynthetic process;GO:0006695//cholesterol biosynthetic process;GO:0007224//smoothened signaling pathway;GO:0008202//steroid metabolic process;GO:0008203//cholesterol metabolic process;GO:0016126//sterol biosynthetic process;GO:0060716//labyrinthine layer blood vessel development;	GO:0005783//endoplasmic reticulum;GO:0005789//endoplasmic reticulum membrane;GO:0005811//lipid droplet;GO:0016020//membrane;GO:0016021//integral component of membrane;	GO:0000252//C-3 sterol dehydrogenase (C-4 sterol decarboxylase) activity;GO:0003854//3-beta-hydroxy-delta5-steroid dehydrogenase activity;GO:0005515//protein binding;GO:0016491//oxidoreductase activity;GO:0016616//oxidoreductase activity, acting on the CH-OH group of donors, NAD or NADP as acceptor;GO:0047012//sterol-4-alpha-carboxylate 3-dehydrogenase (decarboxylating) activity;GO:0102175//3-bet…	ko00100(Steroid biosynthesis)
ENSG00000186642	785.764	1187.96	383.571	0.322884	-1.63091	6.04201e-14	7.85317e-12	11	72576141	72674591	-	7182	PDE2A	GO:0000122;GO:0000166;GO:0000287;GO:0003170;GO:0003281;GO:0004114;GO:0004115;GO:0004118;GO:0005515;GO:0005634;GO:0005737;GO:0005739;GO:0005741;GO:0005743;GO:0005759;GO:0005783;GO:0005794;GO:0005829;GO:0005886;GO:0007165;GO:0007193;GO:0008081;GO:0008270;GO:0010628;GO:0010752;GO:0010754;GO:0010821;GO:0016020;GO:0016787;GO:0019933;GO:0019934;GO:0030224;GO:0030552;GO:0030553;GO:0030911;GO:0035904;GO:…	K18283	EC:3.1.4.17	F;T	KOG3689;35I6X;38BQB;3B9XB;3CSEF;3J9UQ;485RM;4959X;4M9AI;4N0T4	phosphodiesterase 2A [Source:HGNC Symbol;Acc:HGNC:8777]	5138	O00408;Q8IW54	GO:0000122//negative regulation of transcription by RNA polymerase II;GO:0003170//heart valve development;GO:0003281//ventricular septum development;GO:0007165//signal transduction;GO:0007193//adenylate cyclase-inhibiting G protein-coupled receptor signaling pathway;GO:0010628//positive regulation of gene expression;GO:0010752//regulation of cGMP-mediated signaling;GO:0010754//negative regulation…	GO:0005634//nucleus;GO:0005737//cytoplasm;GO:0005739//mitochondrion;GO:0005741//mitochondrial outer membrane;GO:0005743//mitochondrial inner membrane;GO:0005759//mitochondrial matrix;GO:0005783//endoplasmic reticulum;GO:0005794//Golgi apparatus;GO:0005829//cytosol;GO:0005886//plasma membrane;GO:0016020//membrane;GO:0042734//presynaptic membrane;GO:0048471//perinuclear region of cytoplasm;GO:00970…	GO:0000166//nucleotide binding;GO:0000287//magnesium ion binding;GO:0004114//3',5'-cyclic-nucleotide phosphodiesterase activity;GO:0004115//3',5'-cyclic-AMP phosphodiesterase activity;GO:0004118//cGMP-stimulated cyclic-nucleotide phosphodiesterase activity;GO:0005515//protein binding;GO:0008081//phosphoric diester hydrolase activity;GO:0008270//zinc ion binding;GO:0016787//hydrolase activity;GO:0…	ko05032(Morphine addiction);ko04925(Aldosterone synthesis and secretion);ko04740(Olfactory transduction);ko04022(cGMP-PKG signaling pathway);ko00230(Purine metabolism)
ENSG00000198610	24.8573	48.7346	0.979908	0.020107	-5.63616	7.55743e-14	9.74551e-12	10	5195462	5218949	+	1914	AKR1C4	GO:0001523;GO:0001758;GO:0004032;GO:0004033;GO:0004303;GO:0005737;GO:0005829;GO:0006629;GO:0006693;GO:0006699;GO:0008202;GO:0008209;GO:0009055;GO:0015125;GO:0015721;GO:0016229;GO:0016491;GO:0016655;GO:0022900;GO:0030283;GO:0032052;GO:0035410;GO:0042448;GO:0044594;GO:0044597;GO:0044598;GO:0047023;GO:0047024;GO:0047035;GO:0047044;GO:0047045;GO:0047086;GO:0047743;GO:0070062;GO:0071395	K00037	-	S;J;C	KOG1577;35M94;38T1T;3BK9X;3D0AD;3J7EU;4842J;49784;4MKIX;4MTWF	aldo-keto reductase family 1 member C4 [Source:HGNC Symbol;Acc:HGNC:387]	1109	P17516	GO:0001523//retinoid metabolic process;GO:0006629//lipid metabolic process;GO:0006693//prostaglandin metabolic process;GO:0006699//bile acid biosynthetic process;GO:0008202//steroid metabolic process;GO:0008209//androgen metabolic process;GO:0015721//bile acid and bile salt transport;GO:0022900//electron transport chain;GO:0042448//progesterone metabolic process;GO:0044597//daunorubicin metabolic…	GO:0005737//cytoplasm;GO:0005829//cytosol;GO:0070062//extracellular exosome;	GO:0001758//retinal dehydrogenase activity;GO:0004032//alditol:NADP+ 1-oxidoreductase activity;GO:0004033//aldo-keto reductase (NADP) activity;GO:0004303//estradiol 17-beta-dehydrogenase activity;GO:0009055//electron transfer activity;GO:0015125//bile acid transmembrane transporter activity;GO:0016229//steroid dehydrogenase activity;GO:0016491//oxidoreductase activity;GO:0016655//oxidoreductase a…	ko05208(Chemical carcinogenesis - reactive oxygen species);ko00140(Steroid hormone biosynthesis);ko00120(Primary bile acid biosynthesis)
ENSG00000272398	6541.52	9681.96	3401.08	0.351281	-1.5093	1.12892e-13	1.4332e-11	6	106969831	106975627	-	3096	CD24	GO:0001666;GO:0001775;GO:0001959;GO:0002237;GO:0002768;GO:0005515;GO:0005886;GO:0007155;GO:0007204;GO:0009986;GO:0016020;GO:0016055;GO:0016477;GO:0019901;GO:0030296;GO:0030856;GO:0031225;GO:0031295;GO:0031362;GO:0032597;GO:0032600;GO:0032913;GO:0042104;GO:0042325;GO:0042632;GO:0043231;GO:0043406;GO:0043408;GO:0043627;GO:0045121;GO:0045730;GO:0061098;GO:0072112;GO:0072139;GO:0097193;GO:0098609;GO:…	K06469	-	S;T	2RVSX;35V97;3ARTJ;3C2IH;3D9D9;3JPDE;48PIW;49KNA;4MQF6;4N7HZ	CD24 molecule [Source:HGNC Symbol;Acc:HGNC:1645]	100133941	P25063	GO:0001666//response to hypoxia;GO:0001775//cell activation;GO:0001959//regulation of cytokine-mediated signaling pathway;GO:0002237//response to molecule of bacterial origin;GO:0002768//immune response-regulating cell surface receptor signaling pathway;GO:0007155//cell adhesion;GO:0007204//positive regulation of cytosolic calcium ion concentration;GO:0016055//Wnt signaling pathway;GO:0016477//ce…	GO:0005886//plasma membrane;GO:0009986//cell surface;GO:0016020//membrane;GO:0031225//anchored component of membrane;GO:0031362//anchored component of external side of plasma membrane;GO:0043231//intracellular membrane-bounded organelle;GO:0045121//membrane raft;	GO:0005515//protein binding;GO:0019901//protein kinase binding;GO:0030296//protein tyrosine kinase activator activity;	ko04640(Hematopoietic cell lineage)
ENSG00000135829	10316.9	14030.8	6602.96	0.470603	-1.08742	1.42245e-13	1.77827e-11	1	182839347	182887982	+	5898	DHX9	GO:0000166;GO:0000380;GO:0000978;GO:0000993;GO:0001069;GO:0001649;GO:0002376;GO:0003676;GO:0003677;GO:0003678;GO:0003688;GO:0003690;GO:0003697;GO:0003712;GO:0003713;GO:0003723;GO:0003724;GO:0003725;GO:0003727;GO:0003729;GO:0004386;GO:0005515;GO:0005524;GO:0005634;GO:0005654;GO:0005726;GO:0005730;GO:0005737;GO:0005813;GO:0005815;GO:0005829;GO:0005844;GO:0005856;GO:0006260;GO:0006353;GO:0006354;GO:…	K13184	EC:3.6.4.13	A;K;L	KOG0921;35KQX;3AP5Q;3C1P9;3DCC4;3JAZA;484CW;48WIF;4MIVQ;4MX80	DExH-box helicase 9 [Source:HGNC Symbol;Acc:HGNC:2750]	1660	Q08211;B3KU66	GO:0000380//alternative mRNA splicing, via spliceosome;GO:0001649//osteoblast differentiation;GO:0002376//immune system process;GO:0006260//DNA replication;GO:0006353//DNA-templated transcription, termination;GO:0006354//DNA-templated transcription, elongation;GO:0006357//regulation of transcription by RNA polymerase II;GO:0006397//mRNA processing;GO:0006417//regulation of translation;GO:0006954/…	GO:0005634//nucleus;GO:0005654//nucleoplasm;GO:0005726//perichromatin fibrils;GO:0005730//nucleolus;GO:0005737//cytoplasm;GO:0005813//centrosome;GO:0005815//microtubule organizing center;GO:0005829//cytosol;GO:0005844//polysome;GO:0005856//cytoskeleton;GO:0015629//actin cytoskeleton;GO:0016020//membrane;GO:0016442//RISC complex;GO:0016604//nuclear body;GO:0032991//protein-containing complex;GO:00…	GO:0000166//nucleotide binding;GO:0000978//RNA polymerase II cis-regulatory region sequence-specific DNA binding;GO:0000993//RNA polymerase II complex binding;GO:0001069//regulatory region RNA binding;GO:0003676//nucleic acid binding;GO:0003677//DNA binding;GO:0003678//DNA helicase activity;GO:0003688//DNA replication origin binding;GO:0003690//double-stranded DNA binding;GO:0003697//single-stran…	-
ENSG00000132196	711.562	997.483	425.641	0.426715	-1.22865	1.57179e-13	1.95009e-11	1	162790702	162812823	+	4784	HSD17B7	GO:0000253;GO:0004303;GO:0005783;GO:0005789;GO:0006629;GO:0006694;GO:0006695;GO:0006703;GO:0008209;GO:0016020;GO:0016021;GO:0016125;GO:0016491;GO:0047024;GO:0102176	K13373	-	S;Q;I	KOG1478;35C0M;38D0I;3BIPE;3CYRP;3JCKV;48ADI;49169;4M8DE;4MVJD	hydroxysteroid 17-beta dehydrogenase 7 [Source:HGNC Symbol;Acc:HGNC:5215]	51478	P56937;A0A024R913	GO:0006629//lipid metabolic process;GO:0006694//steroid biosynthetic process;GO:0006695//cholesterol biosynthetic process;GO:0006703//estrogen biosynthetic process;GO:0008209//androgen metabolic process;GO:0016125//sterol metabolic process;	GO:0005783//endoplasmic reticulum;GO:0005789//endoplasmic reticulum membrane;GO:0016020//membrane;GO:0016021//integral component of membrane;	GO:0000253//3-keto sterol reductase activity;GO:0004303//estradiol 17-beta-dehydrogenase activity;GO:0016491//oxidoreductase activity;GO:0047024//5alpha-androstane-3beta,17beta-diol dehydrogenase activity;GO:0102176//cycloeucalenone reductase activity;	ko04913(Ovarian steroidogenesis);ko00140(Steroid hormone biosynthesis);ko00100(Steroid biosynthesis)
ENSG00000276043	3434.66	4776.88	2092.43	0.438033	-1.19089	1.66081e-13	2.03416e-11	19	4903080	4962154	+	5145	UHRF1	GO:0000122;GO:0000785;GO:0000791;GO:0000792;GO:0000987;GO:0003676;GO:0003677;GO:0004842;GO:0005515;GO:0005634;GO:0005654;GO:0005657;GO:0006281;GO:0006325;GO:0006511;GO:0006974;GO:0007049;GO:0008270;GO:0008327;GO:0010216;GO:0010390;GO:0016363;GO:0016567;GO:0016574;GO:0016740;GO:0035064;GO:0042393;GO:0042802;GO:0043231;GO:0044729;GO:0045944;GO:0046872;GO:0050678;GO:0051247;GO:0051865;GO:0061630;GO:…	K10638	EC:2.3.2.27	K;B;V	2QRDQ;35DN8;397R4;3BE3C;3CURC;3JBQ8;480RA;48W01;4M70D;4N2TG	ubiquitin like with PHD and ring finger domains 1 [Source:HGNC Symbol;Acc:HGNC:12556]	29128	Q96T88	GO:0000122//negative regulation of transcription by RNA polymerase II;GO:0006281//DNA repair;GO:0006325//chromatin organization;GO:0006511//ubiquitin-dependent protein catabolic process;GO:0006974//cellular response to DNA damage stimulus;GO:0007049//cell cycle;GO:0010216//maintenance of DNA methylation;GO:0010390//histone monoubiquitination;GO:0016567//protein ubiquitination;GO:0016574//histone …	GO:0000785//chromatin;GO:0000791//euchromatin;GO:0000792//heterochromatin;GO:0005634//nucleus;GO:0005654//nucleoplasm;GO:0005657//replication fork;GO:0016363//nuclear matrix;GO:0043231//intracellular membrane-bounded organelle;	GO:0000987//cis-regulatory region sequence-specific DNA binding;GO:0003676//nucleic acid binding;GO:0003677//DNA binding;GO:0004842//ubiquitin-protein transferase activity;GO:0005515//protein binding;GO:0008270//zinc ion binding;GO:0008327//methyl-CpG binding;GO:0016740//transferase activity;GO:0035064//methylated histone binding;GO:0042393//histone binding;GO:0042802//identical protein binding;G…	-
ENSG00000138772	2305.34	3158.31	1452.37	0.459857	-1.12074	1.67415e-13	2.03416e-11	4	78551747	78610451	+	4895	ANXA3	GO:0004859;GO:0005509;GO:0005544;GO:0005737;GO:0005886;GO:0006909;GO:0010595;GO:0016020;GO:0019834;GO:0021766;GO:0030424;GO:0030425;GO:0030670;GO:0031100;GO:0042581;GO:0042742;GO:0043025;GO:0043086;GO:0043312;GO:0045766;GO:0048306;GO:0051054;GO:0051091;GO:0051384;GO:0070062;GO:0070848	K17089	-	S;U	KOG0819;35GT6;38F66;3BEM4;3CV1V;3J5QN;483CF;48Y8R;4MCHJ;4N476	annexin A3 [Source:HGNC Symbol;Acc:HGNC:541]	306	P12429	GO:0006909//phagocytosis;GO:0010595//positive regulation of endothelial cell migration;GO:0021766//hippocampus development;GO:0031100//animal organ regeneration;GO:0042742//defense response to bacterium;GO:0043086//negative regulation of catalytic activity;GO:0043312//neutrophil degranulation;GO:0045766//positive regulation of angiogenesis;GO:0051054//positive regulation of DNA metabolic process;…	GO:0005737//cytoplasm;GO:0005886//plasma membrane;GO:0016020//membrane;GO:0030424//axon;GO:0030425//dendrite;GO:0030670//phagocytic vesicle membrane;GO:0042581//specific granule;GO:0043025//neuronal cell body;GO:0070062//extracellular exosome;	GO:0004859//phospholipase inhibitor activity;GO:0005509//calcium ion binding;GO:0005544//calcium-dependent phospholipid binding;GO:0019834//phospholipase A2 inhibitor activity;GO:0048306//calcium-dependent protein binding;	-
ENSG00000167191	210.157	313.235	107.078	0.341846	-1.54858	1.67681e-13	2.03416e-11	16	19856691	19886167	-	6654	GPRC5B	GO:0001664;GO:0004930;GO:0005615;GO:0005654;GO:0005730;GO:0005829;GO:0005886;GO:0007165;GO:0007186;GO:0009986;GO:0016020;GO:0016021;GO:0019901;GO:0030295;GO:0030659;GO:0031410;GO:0032147;GO:0043123;GO:0043231;GO:0043235;GO:0045666;GO:0050729;GO:0060907;GO:0061098;GO:0070062;GO:0090263	K04619	-	S;T	2QWT9;35M1R;39M52;3BHU8;3D34P;3J3VY;48BFT;48XYW;4M7FI;4MW21	G protein-coupled receptor class C group 5 member B [Source:HGNC Symbol;Acc:HGNC:13308]	51704	Q9NZH0;A0A024QYX2	GO:0007165//signal transduction;GO:0007186//G protein-coupled receptor signaling pathway;GO:0032147//activation of protein kinase activity;GO:0043123//positive regulation of I-kappaB kinase/NF-kappaB signaling;GO:0045666//positive regulation of neuron differentiation;GO:0050729//positive regulation of inflammatory response;GO:0060907//positive regulation of macrophage cytokine production;GO:00610…	GO:0005615//extracellular space;GO:0005654//nucleoplasm;GO:0005730//nucleolus;GO:0005829//cytosol;GO:0005886//plasma membrane;GO:0009986//cell surface;GO:0016020//membrane;GO:0016021//integral component of membrane;GO:0030659//cytoplasmic vesicle membrane;GO:0031410//cytoplasmic vesicle;GO:0043231//intracellular membrane-bounded organelle;GO:0043235//receptor complex;GO:0070062//extracellular exo…	GO:0001664//G protein-coupled receptor binding;GO:0004930//G protein-coupled receptor activity;GO:0019901//protein kinase binding;GO:0030295//protein kinase activator activity;	-
ENSG00000213585	14010.9	19036	8985.76	0.472039	-1.08302	1.72393e-13	2.07594e-11	5	133971871	134004975	-	3049	VDAC1	GO:0001662;GO:0005515;GO:0005634;GO:0005739;GO:0005741;GO:0005757;GO:0005886;GO:0006090;GO:0006811;GO:0006820;GO:0006915;GO:0007268;GO:0007270;GO:0007612;GO:0008289;GO:0008308;GO:0015288;GO:0015485;GO:0015698;GO:0016020;GO:0016021;GO:0019901;GO:0030855;GO:0031210;GO:0031966;GO:0042645;GO:0042802;GO:0043066;GO:0044325;GO:0045121;GO:0045202;GO:0046930;GO:0055085;GO:0070062;GO:0097001;GO:0098656;GO:…	K05862	-	S;C;P	KOG3126;359Y5;38GZH;3BHPT;3D0AE;3J48Q;483N4;4920J;4MHF7;4MZ0V	voltage dependent anion channel 1 [Source:HGNC Symbol;Acc:HGNC:12669]	7416	P21796;A0A1L1UHR1;B3KTS5	GO:0001662//behavioral fear response;GO:0006090//pyruvate metabolic process;GO:0006811//ion transport;GO:0006820//anion transport;GO:0006915//apoptotic process;GO:0007268//chemical synaptic transmission;GO:0007270//neuron-neuron synaptic transmission;GO:0007612//learning;GO:0015698//inorganic anion transport;GO:0030855//epithelial cell differentiation;GO:0043066//negative regulation of apoptotic …	GO:0005634//nucleus;GO:0005739//mitochondrion;GO:0005741//mitochondrial outer membrane;GO:0005757//mitochondrial permeability transition pore complex;GO:0005886//plasma membrane;GO:0016020//membrane;GO:0016021//integral component of membrane;GO:0031966//mitochondrial membrane;GO:0042645//mitochondrial nucleoid;GO:0045121//membrane raft;GO:0045202//synapse;GO:0046930//pore complex;GO:0070062//extr…	GO:0005515//protein binding;GO:0008289//lipid binding;GO:0008308//voltage-gated anion channel activity;GO:0015288//porin activity;GO:0015485//cholesterol binding;GO:0019901//protein kinase binding;GO:0031210//phosphatidylcholine binding;GO:0042802//identical protein binding;GO:0044325//transmembrane transporter binding;GO:0097001//ceramide binding;	ko05415(Diabetic cardiomyopathy);ko05208(Chemical carcinogenesis - reactive oxygen species);ko05166(Human T-cell leukemia virus 1 infection);ko05164(Influenza A);ko05131(Shigellosis);ko05022(Pathways of neurodegeneration - multiple diseases);ko05020(Prion disease);ko05017(Spinocerebellar ataxia);ko05016(Huntington disease);ko05014(Amyotrophic lateral sclerosis);ko05012(Parkinson disease);ko05010(…
ENSG00000163803	53.0307	91.2247	14.8368	0.16264	-2.62024	2.43634e-13	2.91241e-11	2	28457145	28644142	+	8603	PLB1	GO:0001523;GO:0004620;GO:0004622;GO:0004623;GO:0004806;GO:0005886;GO:0006629;GO:0006644;GO:0016020;GO:0016021;GO:0016298;GO:0016324;GO:0016787;GO:0016788;GO:0019433;GO:0031526;GO:0034478;GO:0034638;GO:0036151;GO:0042572;GO:0046338;GO:0046340;GO:0047499;GO:0050253;GO:0102545;GO:2000344	K14621	-	S;I	KOG3670;35KYH;39S44;3BG0H;3CRAV;3J3CX;48118;48W0R;4MECU;4N3GI	phospholipase B1 [Source:HGNC Symbol;Acc:HGNC:30041]	151056	Q6P1J6;B2RWP8	GO:0001523//retinoid metabolic process;GO:0006629//lipid metabolic process;GO:0006644//phospholipid metabolic process;GO:0019433//triglyceride catabolic process;GO:0034478//phosphatidylglycerol catabolic process;GO:0034638//phosphatidylcholine catabolic process;GO:0036151//phosphatidylcholine acyl-chain remodeling;GO:0042572//retinol metabolic process;GO:0046338//phosphatidylethanolamine cataboli…	GO:0005886//plasma membrane;GO:0016020//membrane;GO:0016021//integral component of membrane;GO:0016324//apical plasma membrane;GO:0031526//brush border membrane;	GO:0004620//phospholipase activity;GO:0004622//lysophospholipase activity;GO:0004623//phospholipase A2 activity;GO:0004806//triglyceride lipase activity;GO:0016298//lipase activity;GO:0016787//hydrolase activity;GO:0016788//hydrolase activity, acting on ester bonds;GO:0047499//calcium-independent phospholipase A2 activity;GO:0050253//retinyl-palmitate esterase activity;GO:0102545//phosphatidyl ph…	ko04977(Vitamin digestion and absorption);ko00592(alpha-Linolenic acid metabolism);ko00591(Linoleic acid metabolism);ko00590(Arachidonic acid metabolism);ko00565(Ether lipid metabolism);ko00564(Glycerophospholipid metabolism)
ENSG00000157399	577.112	812.897	341.326	0.419888	-1.25192	2.51904e-13	2.98024e-11	X	2934045	2968475	-	5282	ARSL	GO:0001501;GO:0004065;GO:0005788;GO:0005794;GO:0005795;GO:0008484;GO:0016020;GO:0016021;GO:0016787;GO:0046872;GO:0070062	K18222	EC:3.1.6.-	P	KOG3867;35KW8;38DUV;3B9HA;3CXPV;3J9JI;48119;48XTV;4M6YK;4MZCT	arylsulfatase L [Source:HGNC Symbol;Acc:HGNC:719]	415	P51690	GO:0001501//skeletal system development;	GO:0005788//endoplasmic reticulum lumen;GO:0005794//Golgi apparatus;GO:0005795//Golgi stack;GO:0016020//membrane;GO:0016021//integral component of membrane;GO:0070062//extracellular exosome;	GO:0004065//arylsulfatase activity;GO:0008484//sulfuric ester hydrolase activity;GO:0016787//hydrolase activity;GO:0046872//metal ion binding;	-
ENSG00000187514	20477.9	27774.8	13180.9	0.474564	-1.07533	2.52948e-13	2.98024e-11	2	231706895	231713551	+	3381	PTMA	GO:0005515;GO:0005634;GO:0005654;GO:0005829;GO:0006351;GO:0042393;GO:0043066;GO:0043167;GO:0045944;GO:0140297	K13784	-	S	2S55T;35Q40;3A3W8;3BRC8;3D7PI;3JH5A;48EJA;49BTJ;4MNAF;4N790	prothymosin alpha [Source:HGNC Symbol;Acc:HGNC:9623]	5757	P06454	GO:0006351//transcription, DNA-templated;GO:0043066//negative regulation of apoptotic process;GO:0045944//positive regulation of transcription by RNA polymerase II;	GO:0005634//nucleus;GO:0005654//nucleoplasm;GO:0005829//cytosol;	GO:0005515//protein binding;GO:0042393//histone binding;GO:0043167//ion binding;GO:0140297//DNA-binding transcription factor binding;	-
ENSG00000244509	792.732	1104.05	481.419	0.43605	-1.19744	2.81216e-13	3.28963e-11	22	39014257	39020352	+	2644	APOBEC3C	GO:0000932;GO:0002376;GO:0003723;GO:0003824;GO:0004126;GO:0005515;GO:0005634;GO:0005737;GO:0008270;GO:0009972;GO:0010529;GO:0016554;GO:0016787;GO:0045071;GO:0045087;GO:0045869;GO:0046872;GO:0047844;GO:0051607;GO:0070383;GO:0080111	K18750	EC:3.5.4.-	S;L	KOG4075;35SG4;394I5;3C9M3;3DUZM;3JJXJ;48KB8;49H0J;4MP9B;4N0NP	apolipoprotein B mRNA editing enzyme catalytic subunit 3C [Source:HGNC Symbol;Acc:HGNC:17353]	27350	Q9NRW3	GO:0002376//immune system process;GO:0009972//cytidine deamination;GO:0010529//negative regulation of transposition;GO:0016554//cytidine to uridine editing;GO:0045071//negative regulation of viral genome replication;GO:0045087//innate immune response;GO:0045869//negative regulation of single stranded viral RNA replication via double stranded DNA intermediate;GO:0051607//defense response to virus;…	GO:0000932//P-body;GO:0005634//nucleus;GO:0005737//cytoplasm;	GO:0003723//RNA binding;GO:0003824//catalytic activity;GO:0004126//cytidine deaminase activity;GO:0005515//protein binding;GO:0008270//zinc ion binding;GO:0016787//hydrolase activity;GO:0046872//metal ion binding;GO:0047844//deoxycytidine deaminase activity;	ko05170(Human immunodeficiency virus 1 infection)
ENSG00000155893	477.574	676.468	278.679	0.411961	-1.27942	3.82164e-13	4.34632e-11	3	141228726	141367753	+	13343	PXYLP1	GO:0000139;GO:0005515;GO:0005794;GO:0006024;GO:0010909;GO:0016020;GO:0016021;GO:0016311;GO:0016787;GO:0016791;GO:0050650	K21403	EC:3.1.3.-	S	KOG3672;35ARV;38VK3;3BA49;3CRJC;3JF3X;481ES;494TH;4MC1M;4N3X0	2-phosphoxylose phosphatase 1 [Source:HGNC Symbol;Acc:HGNC:26303]	92370	Q8TE99;Q9NT50	GO:0006024//glycosaminoglycan biosynthetic process;GO:0010909//positive regulation of heparan sulfate proteoglycan biosynthetic process;GO:0016311//dephosphorylation;GO:0050650//chondroitin sulfate proteoglycan biosynthetic process;	GO:0000139//Golgi membrane;GO:0005794//Golgi apparatus;GO:0016020//membrane;GO:0016021//integral component of membrane;	GO:0005515//protein binding;GO:0016787//hydrolase activity;GO:0016791//phosphatase activity;	-
ENSG00000074410	556.936	784.487	329.386	0.419874	-1.25197	4.42043e-13	4.89145e-11	15	63321378	63381846	-	6998	CA12	GO:0004089;GO:0005886;GO:0006730;GO:0008270;GO:0016020;GO:0016021;GO:0016829;GO:0016836;GO:0046872;GO:0055064	K01672	EC:4.2.1.1	P	KOG0382;35HGE;38GF0;3BI6B;3CWPY;3JFZG;482F3;48VEH;4MH70;4MZ4Y	carbonic anhydrase 12 [Source:HGNC Symbol;Acc:HGNC:1371]	771	O43570	GO:0006730//one-carbon metabolic process;GO:0055064//chloride ion homeostasis;	GO:0005886//plasma membrane;GO:0016020//membrane;GO:0016021//integral component of membrane;	GO:0004089//carbonate dehydratase activity;GO:0008270//zinc ion binding;GO:0016829//lyase activity;GO:0016836//hydro-lyase activity;GO:0046872//metal ion binding;	ko00910(Nitrogen metabolism)
ENSG00000143569	5425.31	7351.4	3499.22	0.475994	-1.07099	4.87245e-13	5.35544e-11	1	154220179	154271510	+	7503	UBAP2L	GO:0003723;GO:0005515;GO:0005634;GO:0005737;GO:0007339;GO:0010494;GO:0031519;GO:0034063;GO:0061484	-	-	S	2QPRH;35CPZ;38BUE;3BCZM;3CSFI;3J228;47ZV0;492KB;4MBBG;4N4R0	ubiquitin associated protein 2 like [Source:HGNC Symbol;Acc:HGNC:29877]	9898	Q14157	GO:0007339//binding of sperm to zona pellucida;GO:0034063//stress granule assembly;GO:0061484//hematopoietic stem cell homeostasis;	GO:0005634//nucleus;GO:0005737//cytoplasm;GO:0010494//cytoplasmic stress granule;GO:0031519//PcG protein complex;	GO:0003723//RNA binding;GO:0005515//protein binding;	-
ENSG00000173391	3225.77	4535.48	1916.05	0.422457	-1.24312	5.20553e-13	5.6834e-11	12	10158301	10172138	-	3057	OLR1	GO:0002376;GO:0005041;GO:0005515;GO:0005576;GO:0005654;GO:0005886;GO:0005887;GO:0006508;GO:0006897;GO:0006954;GO:0007155;GO:0007159;GO:0008015;GO:0008219;GO:0016020;GO:0016021;GO:0030246;GO:0035579;GO:0042157;GO:0042802;GO:0043231;GO:0043235;GO:0045121;GO:0070821	K08763	-	S;T;V	KOG4297;35P07;39XTD;3BMQH;3CXSV;3J3QM;48AIY;493N6;4M7A1;4N1DJ	oxidized low density lipoprotein receptor 1 [Source:HGNC Symbol;Acc:HGNC:8133]	4973	P78380;A0A024RAU0	GO:0002376//immune system process;GO:0006508//proteolysis;GO:0006897//endocytosis;GO:0006954//inflammatory response;GO:0007155//cell adhesion;GO:0007159//leukocyte cell-cell adhesion;GO:0008015//blood circulation;GO:0008219//cell death;GO:0042157//lipoprotein metabolic process;	GO:0005576//extracellular region;GO:0005654//nucleoplasm;GO:0005886//plasma membrane;GO:0005887//integral component of plasma membrane;GO:0016020//membrane;GO:0016021//integral component of membrane;GO:0035579//specific granule membrane;GO:0043231//intracellular membrane-bounded organelle;GO:0043235//receptor complex;GO:0045121//membrane raft;GO:0070821//tertiary granule membrane;	GO:0005041//low-density lipoprotein particle receptor activity;GO:0005515//protein binding;GO:0030246//carbohydrate binding;GO:0042802//identical protein binding;	ko05417(Lipid and atherosclerosis);ko04145(Phagosome);ko03320(PPAR signaling pathway)
ENSG00000121390	1295.54	1781.87	809.224	0.454145	-1.13878	5.75914e-13	6.24619e-11	13	19674752	19783019	-	4817	PSPC1	GO:0001650;GO:0002218;GO:0002376;GO:0003676;GO:0003723;GO:0005515;GO:0005634;GO:0005654;GO:0005730;GO:0005737;GO:0006355;GO:0016363;GO:0016607;GO:0042382;GO:0042752;GO:0045087;GO:0045892;GO:0048511	K24993	-	A;K	KOG0115;35EIV;38PBU;3BEND;3CTCF;3JBG1;47Z2A;48WEN;4M9Y4;4N5V3	paraspeckle component 1 [Source:HGNC Symbol;Acc:HGNC:20320]	55269	Q8WXF1	GO:0002218//activation of innate immune response;GO:0002376//immune system process;GO:0006355//regulation of transcription, DNA-templated;GO:0042752//regulation of circadian rhythm;GO:0045087//innate immune response;GO:0045892//negative regulation of transcription, DNA-templated;GO:0048511//rhythmic process;	GO:0001650//fibrillar center;GO:0005634//nucleus;GO:0005654//nucleoplasm;GO:0005730//nucleolus;GO:0005737//cytoplasm;GO:0016363//nuclear matrix;GO:0016607//nuclear speck;GO:0042382//paraspeckles;	GO:0003676//nucleic acid binding;GO:0003723//RNA binding;GO:0005515//protein binding;	-
ENSG00000204613	110.007	172.145	47.869	0.278074	-1.84646	6.02571e-13	6.49231e-11	6	30151943	30161211	-	3825	TRIM10	GO:0003674;GO:0005515;GO:0005737;GO:0008150;GO:0008270;GO:0010468;GO:0016567;GO:0030218;GO:0045087;GO:0046597;GO:0046872;GO:0061630	K12002	-	O	KOG2177;35E4E;39T5K;3BEAZ;3D1FK;3J5KZ;48ARE;48WZ5;4MBGQ;4N3U2	tripartite motif containing 10 [Source:HGNC Symbol;Acc:HGNC:10072]	10107	Q9UDY6	GO:0008150//biological_process;GO:0010468//regulation of gene expression;GO:0016567//protein ubiquitination;GO:0030218//erythrocyte differentiation;GO:0045087//innate immune response;GO:0046597//negative regulation of viral entry into host cell;	GO:0005737//cytoplasm;	GO:0003674//molecular_function;GO:0005515//protein binding;GO:0008270//zinc ion binding;GO:0046872//metal ion binding;GO:0061630//ubiquitin protein ligase activity;	-
ENSG00000091986	973.286	1343.39	603.184	0.449002	-1.15521	6.36256e-13	6.76621e-11	3	112596797	112649530	-	13068	CCDC80	GO:0001968;GO:0005539;GO:0005576;GO:0005604;GO:0005614;GO:0008201;GO:0009617;GO:0010811;GO:0016020;GO:0016021;GO:0030198;GO:0031012	-	-	S	2QRG7;35MHB;38C2U;3BIP4;3D2SI;3JDQG;47ZYE;48ZIV;4MD5D;4N2F8	coiled-coil domain containing 80 [Source:HGNC Symbol;Acc:HGNC:30649]	151887	Q76M96	GO:0009617//response to bacterium;GO:0010811//positive regulation of cell-substrate adhesion;GO:0030198//extracellular matrix organization;	GO:0005576//extracellular region;GO:0005604//basement membrane;GO:0005614//interstitial matrix;GO:0016020//membrane;GO:0016021//integral component of membrane;GO:0031012//extracellular matrix;	GO:0001968//fibronectin binding;GO:0005539//glycosaminoglycan binding;GO:0008201//heparin binding;	-
ENSG00000112118	5694.86	7705.98	3683.74	0.478036	-1.06481	6.72723e-13	7.10787e-11	6	52264014	52284881	-	3645	MCM3	GO:0000166;GO:0000727;GO:0000781;GO:0003677;GO:0003678;GO:0003697;GO:0004386;GO:0005515;GO:0005524;GO:0005634;GO:0005654;GO:0005658;GO:0005694;GO:0005737;GO:0005813;GO:0006259;GO:0006260;GO:0006268;GO:0006270;GO:0006271;GO:0007049;GO:0016020;GO:0016787;GO:0016887;GO:0017116;GO:0030174;GO:0032508;GO:0042555;GO:0048471;GO:0071162;GO:1902975	K02541	EC:5.6.2.3	L	KOG0479;35PEH;38CI6;3BD1Z;3CU0S;3J8VU;48BI0;495U3;4MH8R;4MVP4	minichromosome maintenance complex component 3 [Source:HGNC Symbol;Acc:HGNC:6945]	4172	P25205;A0A0S2Z4T1	GO:0000727//double-strand break repair via break-induced replication;GO:0006259//DNA metabolic process;GO:0006260//DNA replication;GO:0006268//DNA unwinding involved in DNA replication;GO:0006270//DNA replication initiation;GO:0006271//DNA strand elongation involved in DNA replication;GO:0007049//cell cycle;GO:0030174//regulation of DNA-dependent DNA replication initiation;GO:0032508//DNA duplex …	GO:0000781//chromosome, telomeric region;GO:0005634//nucleus;GO:0005654//nucleoplasm;GO:0005658//alpha DNA polymerase:primase complex;GO:0005694//chromosome;GO:0005737//cytoplasm;GO:0005813//centrosome;GO:0016020//membrane;GO:0042555//MCM complex;GO:0048471//perinuclear region of cytoplasm;GO:0071162//CMG complex;	GO:0000166//nucleotide binding;GO:0003677//DNA binding;GO:0003678//DNA helicase activity;GO:0003697//single-stranded DNA binding;GO:0004386//helicase activity;GO:0005515//protein binding;GO:0005524//ATP binding;GO:0016787//hydrolase activity;GO:0016887//ATP hydrolysis activity;GO:0017116//single-stranded DNA helicase activity;	ko04110(Cell cycle);ko03030(DNA replication)
ENSG00000111057	8224.18	13000	3448.36	0.265258	-1.91453	6.89408e-13	7.23746e-11	12	52948871	52952906	+	3069	KRT18	GO:0003723;GO:0005198;GO:0005515;GO:0005634;GO:0005730;GO:0005737;GO:0005815;GO:0005829;GO:0005856;GO:0005882;GO:0005912;GO:0007049;GO:0009653;GO:0016363;GO:0033209;GO:0034451;GO:0043000;GO:0043066;GO:0045095;GO:0045104;GO:0048471;GO:0070062;GO:0071944;GO:0097110;GO:0097191;GO:0097284;GO:0098609;GO:0098641	K07604	-	S	2QUS8;35AIT;39SJ7;3BJIZ;3D2VA;3J9H5;48077;490F0;4MBQF;4MXDQ	keratin 18 [Source:HGNC Symbol;Acc:HGNC:6430]	3875	P05783;A0A024RAY2	GO:0007049//cell cycle;GO:0009653//anatomical structure morphogenesis;GO:0033209//tumor necrosis factor-mediated signaling pathway;GO:0043000//Golgi to plasma membrane CFTR protein transport;GO:0043066//negative regulation of apoptotic process;GO:0045104//intermediate filament cytoskeleton organization;GO:0097191//extrinsic apoptotic signaling pathway;GO:0097284//hepatocyte apoptotic process;GO:0…	GO:0005634//nucleus;GO:0005730//nucleolus;GO:0005737//cytoplasm;GO:0005815//microtubule organizing center;GO:0005829//cytosol;GO:0005856//cytoskeleton;GO:0005882//intermediate filament;GO:0005912//adherens junction;GO:0016363//nuclear matrix;GO:0034451//centriolar satellite;GO:0045095//keratin filament;GO:0048471//perinuclear region of cytoplasm;GO:0070062//extracellular exosome;GO:0071944//cell …	GO:0003723//RNA binding;GO:0005198//structural molecule activity;GO:0005515//protein binding;GO:0097110//scaffold protein binding;GO:0098641//cadherin binding involved in cell-cell adhesion;	ko05150(Staphylococcus aureus infection);ko04915(Estrogen signaling pathway)
ENSG00000142661	699.411	1019.14	379.687	0.372558	-1.42446	7.54449e-13	7.82001e-11	1	24056035	24112135	-	9214	MYOM3	GO:0005515;GO:0005737;GO:0006936;GO:0031430;GO:0042802;GO:0042803;GO:0051015	K24495	-	S;Z;T	2RDUJ;35GXB;38XA7;3BHG0;3CVH0;3JF6C;487AW;48V4T;4MDWD;4N5UC	myomesin 3 [Source:HGNC Symbol;Acc:HGNC:26679]	127294	Q5VTT5	GO:0006936//muscle contraction;	GO:0005737//cytoplasm;GO:0031430//M band;	GO:0005515//protein binding;GO:0042802//identical protein binding;GO:0042803//protein homodimerization activity;GO:0051015//actin filament binding;	-
ENSG00000135346	908.841	1273.21	544.469	0.427634	-1.22555	8.12273e-13	8.36641e-11	6	87085498	87095106	-	1984	CGA	GO:0005179;GO:0005515;GO:0005576;GO:0005615;GO:0005796;GO:0006590;GO:0007165;GO:0007186;GO:0008284;GO:0008406;GO:0009755;GO:0010469;GO:0010893;GO:0016913;GO:0016914;GO:0030335;GO:0030878;GO:0032275;GO:0032870;GO:0035265;GO:0042699;GO:0045944;GO:0046621;GO:0046884;GO:0048589;GO:0061696	K08522	-	O;M;T	2S1PK;35Q7A;3A1EB;3BQ3X;3D6PJ;3JGPG;48DYI;49AZK;4MN97;4N6WZ	glycoprotein hormones, alpha polypeptide [Source:HGNC Symbol;Acc:HGNC:1885]	1081	P01215;Q6I9S8	GO:0006590//thyroid hormone generation;GO:0007165//signal transduction;GO:0007186//G protein-coupled receptor signaling pathway;GO:0008284//positive regulation of cell population proliferation;GO:0008406//gonad development;GO:0009755//hormone-mediated signaling pathway;GO:0010469//regulation of signaling receptor activity;GO:0010893//positive regulation of steroid biosynthetic process;GO:0030335/…	GO:0005576//extracellular region;GO:0005615//extracellular space;GO:0005796//Golgi lumen;GO:0016914//follicle-stimulating hormone complex;GO:0061696//pituitary gonadotropin complex;	GO:0005179//hormone activity;GO:0005515//protein binding;GO:0016913//follicle-stimulating hormone activity;	ko05320(Autoimmune thyroid disease);ko04929(GnRH secretion);ko04923(Regulation of lipolysis in adipocytes);ko04918(Thyroid hormone synthesis);ko04917(Prolactin signaling pathway);ko04913(Ovarian steroidogenesis);ko04912(GnRH signaling pathway);ko04080(Neuroactive ligand-receptor interaction);ko04024(cAMP signaling pathway)
ENSG00000122786	16012.6	21550.8	10474.3	0.486029	-1.04089	9.4038e-13	9.62537e-11	7	134744252	134970729	+	9786	CALD1	GO:0001525;GO:0003779;GO:0005515;GO:0005516;GO:0005523;GO:0005737;GO:0005829;GO:0005856;GO:0005886;GO:0006936;GO:0008092;GO:0015629;GO:0016020;GO:0017022;GO:0030016;GO:0030478;GO:0045296;GO:0051017	K12327	-	S;Z	2QSYB;35IZ7;38K4Q;3B9KY;3CXAC;3J7P5;47Z71;4987D;4M5TH;4MY6M	caldesmon 1 [Source:HGNC Symbol;Acc:HGNC:1441]	800	Q05682	GO:0001525//angiogenesis;GO:0006936//muscle contraction;GO:0051017//actin filament bundle assembly;	GO:0005737//cytoplasm;GO:0005829//cytosol;GO:0005856//cytoskeleton;GO:0005886//plasma membrane;GO:0015629//actin cytoskeleton;GO:0016020//membrane;GO:0030016//myofibril;GO:0030478//actin cap;	GO:0003779//actin binding;GO:0005515//protein binding;GO:0005516//calmodulin binding;GO:0005523//tropomyosin binding;GO:0008092//cytoskeletal protein binding;GO:0017022//myosin binding;GO:0045296//cadherin binding;	ko04270(Vascular smooth muscle contraction)
ENSG00000188015	199.3	310.759	87.8415	0.282668	-1.82282	1.04897e-12	1.06702e-10	1	153547329	153549258	-	841	S100A3	GO:0005509;GO:0005515;GO:0005737;GO:0005794;GO:0005829;GO:0005886;GO:0008270;GO:0046872;GO:0046914;GO:0048306	K23760	-	S	2SSQB;35QSY;3A6XX;3BUA4;3D87S;3JHIR;48F8M;49C28;4MJV0;4N6ZJ	S100 calcium binding protein A3 [Source:HGNC Symbol;Acc:HGNC:10493]	6274	P33764	-	GO:0005737//cytoplasm;GO:0005794//Golgi apparatus;GO:0005829//cytosol;GO:0005886//plasma membrane;	GO:0005509//calcium ion binding;GO:0005515//protein binding;GO:0008270//zinc ion binding;GO:0046872//metal ion binding;GO:0046914//transition metal ion binding;GO:0048306//calcium-dependent protein binding;	-
ENSG00000064205	1557.47	2500.12	614.821	0.245917	-2.02376	1.08337e-12	1.09521e-10	20	44714844	44728509	+	4981	CCN5	GO:0005178;GO:0005515;GO:0005576;GO:0005615;GO:0005634;GO:0007155;GO:0007165;GO:0007267;GO:0008201;GO:0031012;GO:0060548	K23089	-	S;O;T	2RXIT;35KY1;39S89;3BHIU;3D15D;3J5R3;48802;493XW;4MCA3;4MYNH	cellular communication network factor 5 [Source:HGNC Symbol;Acc:HGNC:12770]	8839	O76076	GO:0007155//cell adhesion;GO:0007165//signal transduction;GO:0007267//cell-cell signaling;GO:0060548//negative regulation of cell death;	GO:0005576//extracellular region;GO:0005615//extracellular space;GO:0005634//nucleus;GO:0031012//extracellular matrix;	GO:0005178//integrin binding;GO:0005515//protein binding;GO:0008201//heparin binding;	-
ENSG00000157470	1273.21	1742.64	803.781	0.461245	-1.1164	1.28148e-12	1.28753e-10	15	59372693	59523555	+	5571	FAM81A	GO:0005515	-	-	S	2S0X8;35NRB;39P8I;3BFB4;3CZ1W;3J6H7;487Y3;490IS;4M8Q5;4MSD0	family with sequence similarity 81 member A [Source:HGNC Symbol;Acc:HGNC:28379]	145773	Q8TBF8	-	-	GO:0005515//protein binding;	-
ENSG00000099194	32160.8	43247.6	21074	0.487287	-1.03716	1.40689e-12	1.40491e-10	10	100347233	100364826	+	5245	SCD	GO:0004768;GO:0005506;GO:0005515;GO:0005730;GO:0005783;GO:0005789;GO:0006629;GO:0006631;GO:0006633;GO:0006636;GO:0008610;GO:0016020;GO:0016021;GO:0016053;GO:0016215;GO:0016491;GO:0016717;GO:0030176;GO:0032896;GO:0046872;GO:0070542;GO:0120162;GO:1903966	K00507	EC:1.14.19.1	I	KOG1600;35FS7;38GU7;3BENV;3CTC4;3J9V5;487JH;48VVN;4MAM5;4MWSY	stearoyl-CoA desaturase [Source:HGNC Symbol;Acc:HGNC:10571]	6319	O00767	GO:0006629//lipid metabolic process;GO:0006631//fatty acid metabolic process;GO:0006633//fatty acid biosynthetic process;GO:0006636//unsaturated fatty acid biosynthetic process;GO:0008610//lipid biosynthetic process;GO:0016053//organic acid biosynthetic process;GO:0070542//response to fatty acid;GO:0120162//positive regulation of cold-induced thermogenesis;GO:1903966//monounsaturated fatty acid b…	GO:0005730//nucleolus;GO:0005783//endoplasmic reticulum;GO:0005789//endoplasmic reticulum membrane;GO:0016020//membrane;GO:0016021//integral component of membrane;GO:0030176//integral component of endoplasmic reticulum membrane;	GO:0004768//stearoyl-CoA 9-desaturase activity;GO:0005506//iron ion binding;GO:0005515//protein binding;GO:0016215//acyl-CoA desaturase activity;GO:0016491//oxidoreductase activity;GO:0016717//oxidoreductase activity, acting on paired donors, with oxidation of a pair of donors resulting in the reduction of molecular oxygen to two molecules of water;GO:0032896//palmitoyl-CoA 9-desaturase activity;…	ko04936(Alcoholic liver disease);ko04152(AMPK signaling pathway);ko03320(PPAR signaling pathway);ko01040(Biosynthesis of unsaturated fatty acids)
ENSG00000101680	1114.32	1528.83	699.816	0.457748	-1.12738	1.50275e-12	1.48256e-10	18	6941742	7117797	-	15857	LAMA1	GO:0002011;GO:0005102;GO:0005201;GO:0005515;GO:0005576;GO:0005604;GO:0005606;GO:0005608;GO:0005615;GO:0005911;GO:0006468;GO:0007155;GO:0007166;GO:0007411;GO:0008022;GO:0009887;GO:0009888;GO:0016020;GO:0030155;GO:0030334;GO:0031012;GO:0031175;GO:0043010;GO:0043208;GO:0043256;GO:0045198;GO:0045785;GO:0045995;GO:0048514;GO:0051149;GO:0060041;GO:0060441;GO:0060445;GO:0061304;GO:0062023;GO:0098637;GO:…	K05637	-	O;W	KOG1836;35BHT;38CQ0;3B9B6;3CTWN;3J82V;488ER;490XJ;4MGJP;4MXWH	laminin subunit alpha 1 [Source:HGNC Symbol;Acc:HGNC:6481]	284217	P25391	GO:0002011//morphogenesis of an epithelial sheet;GO:0006468//protein phosphorylation;GO:0007155//cell adhesion;GO:0007166//cell surface receptor signaling pathway;GO:0007411//axon guidance;GO:0009887//animal organ morphogenesis;GO:0009888//tissue development;GO:0030155//regulation of cell adhesion;GO:0030334//regulation of cell migration;GO:0031175//neuron projection development;GO:0043010//camer…	GO:0005576//extracellular region;GO:0005604//basement membrane;GO:0005606//laminin-1 complex;GO:0005608//laminin-3 complex;GO:0005615//extracellular space;GO:0005911//cell-cell junction;GO:0016020//membrane;GO:0031012//extracellular matrix;GO:0043256//laminin complex;GO:0062023//collagen-containing extracellular matrix;GO:0098637//protein complex involved in cell-matrix adhesion;	GO:0005102//signaling receptor binding;GO:0005201//extracellular matrix structural constituent;GO:0005515//protein binding;GO:0008022//protein C-terminus binding;GO:0043208//glycosphingolipid binding;	ko05416(Viral myocarditis);ko05414(Dilated cardiomyopathy);ko05412(Arrhythmogenic right ventricular cardiomyopathy);ko05410(Hypertrophic cardiomyopathy);ko05222(Small cell lung cancer);ko05200(Pathways in cancer);ko05165(Human papillomavirus infection);ko05146(Amoebiasis);ko05145(Toxoplasmosis);ko04512(ECM-receptor interaction);ko04510(Focal adhesion);ko04151(PI3K-Akt signaling pathway)
ENSG00000048740	585.963	834.964	336.963	0.403566	-1.30912	1.74271e-12	1.70901e-10	10	10798397	11336675	+	11029	CELF2	GO:0000381;GO:0003676;GO:0003723;GO:0003729;GO:0003730;GO:0005634;GO:0005654;GO:0005737;GO:0006376;GO:0006396;GO:0006397;GO:0008016;GO:0036002;GO:0043231;GO:0090543;GO:0106222;GO:1990904	K13207	-	A;J	KOG0144;35NTS;3AFJB;3BY3R;3CT2S;3J7HU;4852R;497VB;4MKT8;4MYY4	CUGBP Elav-like family member 2 [Source:HGNC Symbol;Acc:HGNC:2550]	10659	O95319	GO:0000381//regulation of alternative mRNA splicing, via spliceosome;GO:0006376//mRNA splice site selection;GO:0006396//RNA processing;GO:0006397//mRNA processing;GO:0008016//regulation of heart contraction;	GO:0005634//nucleus;GO:0005654//nucleoplasm;GO:0005737//cytoplasm;GO:0043231//intracellular membrane-bounded organelle;GO:0090543//Flemming body;GO:1990904//ribonucleoprotein complex;	GO:0003676//nucleic acid binding;GO:0003723//RNA binding;GO:0003729//mRNA binding;GO:0003730//mRNA 3'-UTR binding;GO:0036002//pre-mRNA binding;GO:0106222//long noncoding RNA binding;	-
ENSG00000196562	1022.76	1402.9	642.625	0.458069	-1.12636	1.94014e-12	1.89129e-10	20	47656197	47786616	-	6980	SULF2	GO:0001822;GO:0002063;GO:0003094;GO:0004065;GO:0005509;GO:0005539;GO:0005615;GO:0005783;GO:0005794;GO:0005795;GO:0005886;GO:0008449;GO:0008484;GO:0009611;GO:0009986;GO:0010575;GO:0014846;GO:0016787;GO:0030177;GO:0030201;GO:0032836;GO:0035860;GO:0040037;GO:0046872;GO:0048706;GO:0051216;GO:0060348;GO:0060384;GO:0090263;GO:0097421;GO:2000345	K14607	EC:3.1.6.-	T;P;G	KOG3731;35BF5;38FCG;3BBI1;3CU4U;3JA16;488XS;48V37;4M7WH;4MYA5	sulfatase 2 [Source:HGNC Symbol;Acc:HGNC:20392]	55959	Q8IWU5	GO:0001822//kidney development;GO:0002063//chondrocyte development;GO:0003094//glomerular filtration;GO:0009611//response to wounding;GO:0010575//positive regulation of vascular endothelial growth factor production;GO:0014846//esophagus smooth muscle contraction;GO:0030177//positive regulation of Wnt signaling pathway;GO:0030201//heparan sulfate proteoglycan metabolic process;GO:0032836//glomerul…	GO:0005615//extracellular space;GO:0005783//endoplasmic reticulum;GO:0005794//Golgi apparatus;GO:0005795//Golgi stack;GO:0005886//plasma membrane;GO:0009986//cell surface;	GO:0004065//arylsulfatase activity;GO:0005509//calcium ion binding;GO:0005539//glycosaminoglycan binding;GO:0008449//N-acetylglucosamine-6-sulfatase activity;GO:0008484//sulfuric ester hydrolase activity;GO:0016787//hydrolase activity;GO:0046872//metal ion binding;	-
ENSG00000244462	3409.29	4602.14	2216.44	0.481611	-1.05406	1.97336e-12	1.91213e-10	20	35648925	35664956	-	6702	RBM12	GO:0003676;GO:0003723;GO:0005515;GO:0005634;GO:0005654;GO:0043484;GO:1990904	K24526	-	A;S	KOG4307;35UKK;39NS7;3CQAP;3E6G9;3JNV0;48RZ0;49NDW;4MBM2;4MWDV	RNA binding motif protein 12 [Source:HGNC Symbol;Acc:HGNC:9898]	10137	Q9NTZ6	GO:0043484//regulation of RNA splicing;	GO:0005634//nucleus;GO:0005654//nucleoplasm;GO:1990904//ribonucleoprotein complex;	GO:0003676//nucleic acid binding;GO:0003723//RNA binding;GO:0005515//protein binding;	-
ENSG00000102317	13486.8	18111.9	8861.58	0.489267	-1.0313	1.98487e-12	1.91213e-10	X	48574449	48581162	+	5827	RBM3	GO:0003676;GO:0003723;GO:0005515;GO:0005634;GO:0005654;GO:0005681;GO:0005737;GO:0006396;GO:0006417;GO:0015934;GO:0030425;GO:0035368;GO:0042995;GO:0043023;GO:0045727;GO:0048026	K13186	-	H;A	KOG0118;35UF9;3A0CS;3BY0V;3E4RD;3JQ28;48RC6;49MXY;4MDK5;4MSU5	RNA binding motif protein 3 [Source:HGNC Symbol;Acc:HGNC:9900]	5935	P98179;A0A024QYX3	GO:0006396//RNA processing;GO:0006417//regulation of translation;GO:0045727//positive regulation of translation;GO:0048026//positive regulation of mRNA splicing, via spliceosome;	GO:0005634//nucleus;GO:0005654//nucleoplasm;GO:0005681//spliceosomal complex;GO:0005737//cytoplasm;GO:0015934//large ribosomal subunit;GO:0030425//dendrite;GO:0042995//cell projection;	GO:0003676//nucleic acid binding;GO:0003723//RNA binding;GO:0005515//protein binding;GO:0035368//selenocysteine insertion sequence binding;GO:0043023//ribosomal large subunit binding;	-
ENSG00000165655	345.955	493.559	198.352	0.40188	-1.31516	2.13987e-12	2.03748e-10	10	75397830	75401764	-	3205	ZNF503	GO:0005515;GO:0005634;GO:0008285;GO:0010629;GO:0045892;GO:0046872;GO:0061351;GO:0070315	-	-	S;K	2QUYV;35I4S;38DWB;3BEIM;3D1T9;3J7IW;481S0;48Y9H;4M637;4MXQZ	zinc finger protein 503 [Source:HGNC Symbol;Acc:HGNC:23589]	84858	Q96F45	GO:0008285//negative regulation of cell population proliferation;GO:0010629//negative regulation of gene expression;GO:0045892//negative regulation of transcription, DNA-templated;GO:0061351//neural precursor cell proliferation;GO:0070315//G1 to G0 transition involved in cell differentiation;	GO:0005634//nucleus;	GO:0005515//protein binding;GO:0046872//metal ion binding;	-
ENSG00000120437	953.412	1310.21	596.612	0.455355	-1.13494	2.26458e-12	2.14376e-10	6	159762045	159779112	+	2639	ACAT2	GO:0003985;GO:0005515;GO:0005737;GO:0005739;GO:0005829;GO:0006629;GO:0006631;GO:0006635;GO:0016740;GO:0016746;GO:0016747;GO:0070062	K00626	EC:2.3.1.9	I	KOG1390;35H86;38C4X;3BDQV;3CYAF;3JAQF;488WH;4964F;4MCC3;4MUXD	acetyl-CoA acetyltransferase 2 [Source:HGNC Symbol;Acc:HGNC:94]	39	Q9BWD1	GO:0006629//lipid metabolic process;GO:0006631//fatty acid metabolic process;GO:0006635//fatty acid beta-oxidation;	GO:0005737//cytoplasm;GO:0005739//mitochondrion;GO:0005829//cytosol;GO:0070062//extracellular exosome;	GO:0003985//acetyl-CoA C-acetyltransferase activity;GO:0005515//protein binding;GO:0016740//transferase activity;GO:0016746//acyltransferase activity;GO:0016747//acyltransferase activity, transferring groups other than amino-acyl groups;	ko04975(Fat digestion and absorption);ko00900(Terpenoid backbone biosynthesis);ko00650(Butanoate metabolism);ko00630(Glyoxylate and dicarboxylate metabolism);ko00620(Pyruvate metabolism);ko00380(Tryptophan metabolism);ko00310(Lysine degradation);ko00280(Valine, leucine and isoleucine degradation);ko00071(Fatty acid degradation)
ENSG00000070915	22.796	43.2697	2.32237	0.053672	-4.21969	2.83025e-12	2.66385e-10	16	56865207	56915850	+	6180	SLC12A3	GO:0002021;GO:0005515;GO:0005829;GO:0005886;GO:0005887;GO:0006468;GO:0006811;GO:0006814;GO:0006884;GO:0007165;GO:0008511;GO:0015081;GO:0015293;GO:0015377;GO:0015378;GO:0015379;GO:0016020;GO:0016021;GO:0016324;GO:0022857;GO:0035725;GO:0055064;GO:0055075;GO:0055078;GO:0055085;GO:0070062;GO:0071241;GO:1902476;GO:1904044;GO:1990573	K14426	-	P;E	KOG2083;358W8;39N51;3BCNE;3CTVD;3J9ZV;480FY;48XWK;4M74B;4N2QK	solute carrier family 12 member 3 [Source:HGNC Symbol;Acc:HGNC:10912]	6559	P55017	GO:0002021//response to dietary excess;GO:0006468//protein phosphorylation;GO:0006811//ion transport;GO:0006814//sodium ion transport;GO:0006884//cell volume homeostasis;GO:0007165//signal transduction;GO:0035725//sodium ion transmembrane transport;GO:0055064//chloride ion homeostasis;GO:0055075//potassium ion homeostasis;GO:0055078//sodium ion homeostasis;GO:0055085//transmembrane transport;GO:0…	GO:0005829//cytosol;GO:0005886//plasma membrane;GO:0005887//integral component of plasma membrane;GO:0016020//membrane;GO:0016021//integral component of membrane;GO:0016324//apical plasma membrane;GO:0070062//extracellular exosome;	GO:0005515//protein binding;GO:0008511//sodium:potassium:chloride symporter activity;GO:0015081//sodium ion transmembrane transporter activity;GO:0015293//symporter activity;GO:0015377//cation:chloride symporter activity;GO:0015378//sodium:chloride symporter activity;GO:0015379//potassium:chloride symporter activity;GO:0022857//transmembrane transporter activity;	-
ENSG00000131725	3123.58	4209.43	2037.74	0.484088	-1.04666	3.09251e-12	2.89406e-10	X	118346073	118449961	+	4202	WDR44	GO:0005515;GO:0005737;GO:0005768;GO:0005794;GO:0005829;GO:0010008;GO:0016020;GO:0048471	K20241	-	S;J;C;K;E	KOG0283;359ZT;38EG2;3BDGI;3CRHX;3JEAS;47ZSN;4994Y;4MI8N;4N4JE	WD repeat domain 44 [Source:HGNC Symbol;Acc:HGNC:30512]	54521	Q5JSH3	-	GO:0005737//cytoplasm;GO:0005768//endosome;GO:0005794//Golgi apparatus;GO:0005829//cytosol;GO:0010008//endosome membrane;GO:0016020//membrane;GO:0048471//perinuclear region of cytoplasm;	GO:0005515//protein binding;	-
ENSG00000108515	237.398	356.069	118.728	0.333441	-1.5845	3.2875e-12	3.05906e-10	17	4948092	4957131	+	4292	ENO3	GO:0000015;GO:0000287;GO:0004634;GO:0005615;GO:0005737;GO:0005829;GO:0005886;GO:0006096;GO:0016020;GO:0016829;GO:0021762;GO:0046872;GO:0061621;GO:0070062	K01689	EC:4.2.1.11	G	KOG2670;35GJ6;38C66;3BE2S;3CU4G;3J751;480BN;4928M;4MD9E;4MTQ2	enolase 3 [Source:HGNC Symbol;Acc:HGNC:3354]	2027	P13929	GO:0006096//glycolytic process;GO:0021762//substantia nigra development;GO:0061621//canonical glycolysis;	GO:0000015//phosphopyruvate hydratase complex;GO:0005615//extracellular space;GO:0005737//cytoplasm;GO:0005829//cytosol;GO:0005886//plasma membrane;GO:0016020//membrane;GO:0070062//extracellular exosome;	GO:0000287//magnesium ion binding;GO:0004634//phosphopyruvate hydratase activity;GO:0016829//lyase activity;GO:0046872//metal ion binding;	ko04066(HIF-1 signaling pathway);ko03018(RNA degradation);ko00010(Glycolysis / Gluconeogenesis)
ENSG00000198758	1027.79	1732.54	323.028	0.186447	-2.42316	3.30819e-12	3.06092e-10	1	109750080	109764027	-	3477	EPS8L3	GO:0003779;GO:0005515;GO:0005737;GO:0005886;GO:0007266;GO:0032587;GO:0035023;GO:0042634;GO:0110165;GO:1900029	K17277	-	S;T	KOG3557;35KJA;38F2D;3BGU8;3CTUF;3JCTA;48A3T;490H4;4M8RE;4MZ64	EPS8 like 3 [Source:HGNC Symbol;Acc:HGNC:21297]	79574	Q8TE67	GO:0007266//Rho protein signal transduction;GO:0035023//regulation of Rho protein signal transduction;GO:0042634//regulation of hair cycle;GO:1900029//positive regulation of ruffle assembly;	GO:0005737//cytoplasm;GO:0005886//plasma membrane;GO:0032587//ruffle membrane;GO:0110165//cellular anatomical entity;	GO:0003779//actin binding;GO:0005515//protein binding;	-
ENSG00000143321	21505.7	28783.1	14228.3	0.49433	-1.01645	3.5453e-12	3.26188e-10	1	156742109	156766925	-	3674	HDGF	GO:0000122;GO:0000166;GO:0000978;GO:0001222;GO:0001227;GO:0003677;GO:0003690;GO:0003712;GO:0003714;GO:0003723;GO:0003779;GO:0005576;GO:0005615;GO:0005634;GO:0005654;GO:0005737;GO:0006354;GO:0006357;GO:0007165;GO:0008083;GO:0008201;GO:0015631;GO:0017053;GO:0034504;GO:0043524;GO:0045944;GO:0051781;GO:0062023;GO:0098761	K16641	-	J;K	KOG1904;35NN7;38GK1;3BMF9;3CRVW;3JC85;485N5;494YY;4MN2B;4MZH5	heparin binding growth factor [Source:HGNC Symbol;Acc:HGNC:4856]	3068	P51858;A0A384NPW1	GO:0000122//negative regulation of transcription by RNA polymerase II;GO:0006354//DNA-templated transcription, elongation;GO:0006357//regulation of transcription by RNA polymerase II;GO:0007165//signal transduction;GO:0034504//protein localization to nucleus;GO:0043524//negative regulation of neuron apoptotic process;GO:0045944//positive regulation of transcription by RNA polymerase II;GO:0051781…	GO:0005576//extracellular region;GO:0005615//extracellular space;GO:0005634//nucleus;GO:0005654//nucleoplasm;GO:0005737//cytoplasm;GO:0017053//transcription repressor complex;GO:0062023//collagen-containing extracellular matrix;	GO:0000166//nucleotide binding;GO:0000978//RNA polymerase II cis-regulatory region sequence-specific DNA binding;GO:0001222//transcription corepressor binding;GO:0001227//DNA-binding transcription repressor activity, RNA polymerase II-specific;GO:0003677//DNA binding;GO:0003690//double-stranded DNA binding;GO:0003712//transcription coregulator activity;GO:0003714//transcription corepressor activi…	-
ENSG00000166387	461.279	646.827	275.731	0.426283	-1.23012	3.70468e-12	3.38947e-10	11	7513298	7657127	+	9800	PPFIBP2	GO:0003674;GO:0005515;GO:0005615;GO:0005829;GO:0007528;GO:0042802;GO:0048786;GO:0050808	-	-	S	KOG1899;35J6F;38C1U;3BC30;3CRN5;3J3SJ;48707;48Z12;4M73F;4MUVV	PPFIA binding protein 2 [Source:HGNC Symbol;Acc:HGNC:9250]	8495	Q8ND30	GO:0007528//neuromuscular junction development;GO:0050808//synapse organization;	GO:0005615//extracellular space;GO:0005829//cytosol;GO:0048786//presynaptic active zone;	GO:0003674//molecular_function;GO:0005515//protein binding;GO:0042802//identical protein binding;	-
ENSG00000185551	2406.42	3244.73	1568.11	0.483279	-1.04907	3.80882e-12	3.4654e-10	15	96325938	96340263	+	6476	NR2F2	GO:0000122;GO:0000978;GO:0001701;GO:0001764;GO:0001893;GO:0001937;GO:0001945;GO:0001972;GO:0003084;GO:0003677;GO:0003700;GO:0004879;GO:0005515;GO:0005634;GO:0005654;GO:0005829;GO:0006355;GO:0006357;GO:0007519;GO:0008270;GO:0008585;GO:0009566;GO:0009952;GO:0009956;GO:0010596;GO:0030154;GO:0030522;GO:0030900;GO:0032355;GO:0042803;GO:0043565;GO:0045736;GO:0045892;GO:0045893;GO:0045944;GO:0046872;GO:…	K08548	-	K	KOG3575;35M5Q;39CDR;3BBKC;3CSR9;3J3T1;486Z8;491GC;4MF8G;4N6GP	nuclear receptor subfamily 2 group F member 2 [Source:HGNC Symbol;Acc:HGNC:7976]	7026	P24468;F1D8R0	GO:0000122//negative regulation of transcription by RNA polymerase II;GO:0001701//in utero embryonic development;GO:0001764//neuron migration;GO:0001893//maternal placenta development;GO:0001937//negative regulation of endothelial cell proliferation;GO:0001945//lymph vessel development;GO:0003084//positive regulation of systemic arterial blood pressure;GO:0006355//regulation of transcription, DNA…	GO:0005634//nucleus;GO:0005654//nucleoplasm;GO:0005829//cytosol;	GO:0000978//RNA polymerase II cis-regulatory region sequence-specific DNA binding;GO:0001972//retinoic acid binding;GO:0003677//DNA binding;GO:0003700//DNA-binding transcription factor activity;GO:0004879//nuclear receptor activity;GO:0005515//protein binding;GO:0008270//zinc ion binding;GO:0042803//protein homodimerization activity;GO:0043565//sequence-specific DNA binding;GO:0046872//metal ion …	-
ENSG00000108932	1842.04	2646.43	1037.65	0.392096	-1.35072	3.84254e-12	3.47676e-10	17	68267026	68291267	-	4056	SLC16A6	GO:0005515;GO:0005886;GO:0005887;GO:0008028;GO:0015293;GO:0015718;GO:0016020;GO:0016021;GO:0022857;GO:0055085	K08183	-	Q;P;I;G	KOG2504;35PDE;38FZ2;3BFC5;3CXS2;3JEXV;48358;494PC;4MCR7;4MSIZ	solute carrier family 16 member 6 [Source:HGNC Symbol;Acc:HGNC:10927]	9120	O15403;A0A024R8J3	GO:0015718//monocarboxylic acid transport;GO:0055085//transmembrane transport;	GO:0005886//plasma membrane;GO:0005887//integral component of plasma membrane;GO:0016020//membrane;GO:0016021//integral component of membrane;	GO:0005515//protein binding;GO:0008028//monocarboxylic acid transmembrane transporter activity;GO:0015293//symporter activity;GO:0022857//transmembrane transporter activity;	-
ENSG00000138347	244.868	354.219	135.518	0.382581	-1.38616	4.39129e-12	3.92985e-10	10	68087897	68212017	+	8477	MYPN	GO:0003779;GO:0005515;GO:0005634;GO:0005737;GO:0005886;GO:0007156;GO:0007411;GO:0008092;GO:0017124;GO:0030017;GO:0030018;GO:0030424;GO:0031674;GO:0045214;GO:0051371;GO:0070593;GO:0098632	K22028	-	S;Z;T	2QSRV;35A12;3965Z;3BAKP;3CRIV;3J9VP;481SN;48Y0E;4M5UX;4MVAC	myopalladin [Source:HGNC Symbol;Acc:HGNC:23246]	84665	Q86TC9	GO:0007156//homophilic cell adhesion via plasma membrane adhesion molecules;GO:0007411//axon guidance;GO:0045214//sarcomere organization;GO:0070593//dendrite self-avoidance;	GO:0005634//nucleus;GO:0005737//cytoplasm;GO:0005886//plasma membrane;GO:0030017//sarcomere;GO:0030018//Z disc;GO:0030424//axon;GO:0031674//I band;	GO:0003779//actin binding;GO:0005515//protein binding;GO:0008092//cytoskeletal protein binding;GO:0017124//SH3 domain binding;GO:0051371//muscle alpha-actinin binding;GO:0098632//cell-cell adhesion mediator activity;	-
ENSG00000167080	320.795	455.552	186.039	0.408381	-1.29201	6.08717e-12	5.35966e-10	17	49132460	49176840	+	8961	B4GALNT2	GO:0000139;GO:0005515;GO:0005794;GO:0006047;GO:0006486;GO:0008376;GO:0009312;GO:0016020;GO:0016021;GO:0016740;GO:0016757;GO:0016758;GO:0018279;GO:0019276;GO:0022408;GO:0030173;GO:0030259;GO:0034641	K09655	EC:2.4.1.-	M;G	2QTK7;35BF7;38HMQ;3BA75;3CT5C;3JFR2;489X9;48Y7M;4M9ZU;4N1FS	beta-1,4-N-acetyl-galactosaminyltransferase 2 [Source:HGNC Symbol;Acc:HGNC:24136]	124872	Q8NHY0	GO:0006047//UDP-N-acetylglucosamine metabolic process;GO:0006486//protein glycosylation;GO:0009312//oligosaccharide biosynthetic process;GO:0018279//protein N-linked glycosylation via asparagine;GO:0019276//UDP-N-acetylgalactosamine metabolic process;GO:0022408//negative regulation of cell-cell adhesion;GO:0030259//lipid glycosylation;GO:0034641//cellular nitrogen compound metabolic process;	GO:0000139//Golgi membrane;GO:0005794//Golgi apparatus;GO:0016020//membrane;GO:0016021//integral component of membrane;GO:0030173//integral component of Golgi membrane;	GO:0005515//protein binding;GO:0008376//acetylgalactosaminyltransferase activity;GO:0016740//transferase activity;GO:0016757//glycosyltransferase activity;GO:0016758//hexosyltransferase activity;	-
ENSG00000109101	413.906	732.607	95.2045	0.129953	-2.94394	6.37081e-12	5.54972e-10	17	28506243	28538900	+	3641	FOXN1	GO:0000785;GO:0000976;GO:0000981;GO:0001228;GO:0001942;GO:0002260;GO:0002360;GO:0003677;GO:0003700;GO:0005515;GO:0005634;GO:0006355;GO:0006357;GO:0006952;GO:0008544;GO:0009887;GO:0010468;GO:0030097;GO:0030154;GO:0030216;GO:0030858;GO:0033081;GO:0035878;GO:0043029;GO:0043565;GO:0045944;GO:0048514;GO:0048538;GO:0051798;GO:0097535;GO:0097536;GO:1902232	K09407	-	K	KOG2294;35C35;38XGY;3BCHQ;3D1WT;3J4EC;484TE;4974F;4MAMP;4MZ1Y	forkhead box N1 [Source:HGNC Symbol;Acc:HGNC:12765]	8456	O15353	GO:0001942//hair follicle development;GO:0002260//lymphocyte homeostasis;GO:0002360//T cell lineage commitment;GO:0006355//regulation of transcription, DNA-templated;GO:0006357//regulation of transcription by RNA polymerase II;GO:0006952//defense response;GO:0008544//epidermis development;GO:0009887//animal organ morphogenesis;GO:0010468//regulation of gene expression;GO:0030097//hemopoiesis;GO:0…	GO:0000785//chromatin;GO:0005634//nucleus;	GO:0000976//transcription cis-regulatory region binding;GO:0000981//DNA-binding transcription factor activity, RNA polymerase II-specific;GO:0001228//DNA-binding transcription activator activity, RNA polymerase II-specific;GO:0003677//DNA binding;GO:0003700//DNA-binding transcription factor activity;GO:0005515//protein binding;GO:0043565//sequence-specific DNA binding;	-
ENSG00000100342	1558.78	2113.25	1004.3	0.475237	-1.07328	6.94306e-12	6.01622e-10	22	36253071	36267530	+	3458	APOL1	GO:0005254;GO:0005515;GO:0005576;GO:0005615;GO:0005788;GO:0006629;GO:0006869;GO:0008202;GO:0008203;GO:0008289;GO:0031224;GO:0034361;GO:0034364;GO:0042157;GO:0045087;GO:0051838;GO:0072562;GO:1902476	K23585	-	S;U	2RZGU;35GRW;39R1G;3BNMH;3D1J2;3J5PF;485BQ;4912S;4MPBV;4N8KB	apolipoprotein L1 [Source:HGNC Symbol;Acc:HGNC:618]	8542	O14791	GO:0006629//lipid metabolic process;GO:0006869//lipid transport;GO:0008202//steroid metabolic process;GO:0008203//cholesterol metabolic process;GO:0042157//lipoprotein metabolic process;GO:0045087//innate immune response;GO:0051838//cytolysis by host of symbiont cells;GO:1902476//chloride transmembrane transport;	GO:0005576//extracellular region;GO:0005615//extracellular space;GO:0005788//endoplasmic reticulum lumen;GO:0031224//intrinsic component of membrane;GO:0034361//very-low-density lipoprotein particle;GO:0034364//high-density lipoprotein particle;GO:0072562//blood microparticle;	GO:0005254//chloride channel activity;GO:0005515//protein binding;GO:0008289//lipid binding;	ko05143(African trypanosomiasis)
ENSG00000160752	1332.07	1808.94	855.202	0.472764	-1.08081	7.25821e-12	6.25619e-10	1	155308748	155320666	+	3718	FDPS	GO:0003723;GO:0004161;GO:0004337;GO:0005515;GO:0005654;GO:0005737;GO:0005829;GO:0006629;GO:0006694;GO:0006695;GO:0008202;GO:0008203;GO:0008299;GO:0016020;GO:0016021;GO:0016126;GO:0016740;GO:0033384;GO:0045337;GO:0046872	K00787	-	H	KOG0711;35J4F;38DEA;3BBXF;3CSWW;3JBN7;489HA;492XX;4MKTG;4MS97	farnesyl diphosphate synthase [Source:HGNC Symbol;Acc:HGNC:3631]	2224	P14324	GO:0006629//lipid metabolic process;GO:0006694//steroid biosynthetic process;GO:0006695//cholesterol biosynthetic process;GO:0008202//steroid metabolic process;GO:0008203//cholesterol metabolic process;GO:0008299//isoprenoid biosynthetic process;GO:0016126//sterol biosynthetic process;GO:0033384//geranyl diphosphate biosynthetic process;GO:0045337//farnesyl diphosphate biosynthetic process;	GO:0005654//nucleoplasm;GO:0005737//cytoplasm;GO:0005829//cytosol;GO:0016020//membrane;GO:0016021//integral component of membrane;	GO:0003723//RNA binding;GO:0004161//dimethylallyltranstransferase activity;GO:0004337//geranyltranstransferase activity;GO:0005515//protein binding;GO:0016740//transferase activity;GO:0046872//metal ion binding;	ko05166(Human T-cell leukemia virus 1 infection);ko05164(Influenza A);ko00900(Terpenoid backbone biosynthesis)
ENSG00000163283	3329.76	5808.69	850.826	0.146475	-2.77128	7.71654e-12	6.61643e-10	2	232378724	232382889	+	2869	ALPP	GO:0000287;GO:0004035;GO:0005515;GO:0005886;GO:0008270;GO:0009986;GO:0016020;GO:0016021;GO:0016311;GO:0016787;GO:0016791;GO:0031225;GO:0046872	K01077	EC:3.1.3.1	P;G	KOG4126;35MKS;38GD6;3B9Y3;3CRTE;3J8ZW;483RG;4934A;4MM2U;4N8AG	alkaline phosphatase, placental [Source:HGNC Symbol;Acc:HGNC:439]	250	P05187;B2R7C7	GO:0016311//dephosphorylation;	GO:0005886//plasma membrane;GO:0009986//cell surface;GO:0016020//membrane;GO:0016021//integral component of membrane;GO:0031225//anchored component of membrane;	GO:0000287//magnesium ion binding;GO:0004035//alkaline phosphatase activity;GO:0005515//protein binding;GO:0008270//zinc ion binding;GO:0016787//hydrolase activity;GO:0016791//phosphatase activity;GO:0046872//metal ion binding;	ko00790(Folate biosynthesis);ko00730(Thiamine metabolism)
ENSG00000179750	528.3	733.176	323.424	0.441127	-1.18073	7.80459e-12	6.65707e-10	22	38982347	38992804	+	1896	APOBEC3B	GO:0000932;GO:0002376;GO:0003723;GO:0003824;GO:0004126;GO:0005515;GO:0005634;GO:0005654;GO:0005737;GO:0008270;GO:0009972;GO:0010529;GO:0016554;GO:0016787;GO:0045087;GO:0045869;GO:0046872;GO:0047844;GO:0051607;GO:0070383;GO:0080111	K18750	EC:3.5.4.-	S;L	KOG4075;35PAG;39HZR;3BJ1S;3D643;3J3VE;482BV;48WPP;4MKF7;4MZW5	apolipoprotein B mRNA editing enzyme catalytic subunit 3B [Source:HGNC Symbol;Acc:HGNC:17352]	9582	Q9UH17	GO:0002376//immune system process;GO:0009972//cytidine deamination;GO:0010529//negative regulation of transposition;GO:0016554//cytidine to uridine editing;GO:0045087//innate immune response;GO:0045869//negative regulation of single stranded viral RNA replication via double stranded DNA intermediate;GO:0051607//defense response to virus;GO:0070383//DNA cytosine deamination;GO:0080111//DNA demethy…	GO:0000932//P-body;GO:0005634//nucleus;GO:0005654//nucleoplasm;GO:0005737//cytoplasm;	GO:0003723//RNA binding;GO:0003824//catalytic activity;GO:0004126//cytidine deaminase activity;GO:0005515//protein binding;GO:0008270//zinc ion binding;GO:0016787//hydrolase activity;GO:0046872//metal ion binding;GO:0047844//deoxycytidine deaminase activity;	ko05170(Human immunodeficiency virus 1 infection)
ENSG00000003096	2446.6	3300.18	1593.02	0.482706	-1.05078	8.03801e-12	6.82065e-10	X	117897813	118117340	-	6928	KLHL13	GO:0004842;GO:0005515;GO:0005829;GO:0007049;GO:0016567;GO:0031463;GO:0032465;GO:0047485;GO:0051301;GO:0097602	K10447	-	-	-	kelch like family member 13 [Source:HGNC Symbol;Acc:HGNC:22931]	90293	Q9P2N7;Q96HC9	GO:0007049//cell cycle;GO:0016567//protein ubiquitination;GO:0032465//regulation of cytokinesis;GO:0051301//cell division;	GO:0005829//cytosol;GO:0031463//Cul3-RING ubiquitin ligase complex;	GO:0004842//ubiquitin-protein transferase activity;GO:0005515//protein binding;GO:0047485//protein N-terminus binding;GO:0097602//cullin family protein binding;	ko04120(Ubiquitin mediated proteolysis)
ENSG00000162745	53.0374	89.0378	17.037	0.191346	-2.38574	8.26667e-12	6.97852e-10	1	161983192	162023869	-	3430	OLFML2B	GO:0005576;GO:0005615;GO:0007165;GO:0030198;GO:0031012;GO:0042802;GO:0050840	K25449	-	A;W	KOG3545;35FV9;38I0G;3BK4X;3CTYN;3J4SE;484Z3;493WI;4M9EZ;4MWWJ	olfactomedin like 2B [Source:HGNC Symbol;Acc:HGNC:24558]	25903	Q68BL8	GO:0007165//signal transduction;GO:0030198//extracellular matrix organization;	GO:0005576//extracellular region;GO:0005615//extracellular space;GO:0031012//extracellular matrix;	GO:0042802//identical protein binding;GO:0050840//extracellular matrix binding;	-
ENSG00000087303	148.562	222.437	74.6873	0.335769	-1.57446	8.45634e-12	7.10202e-10	14	52004809	52069059	-	6217	NID2	GO:0005201;GO:0005509;GO:0005515;GO:0005518;GO:0005576;GO:0005604;GO:0005615;GO:0005886;GO:0007155;GO:0007160;GO:0031012;GO:0062023;GO:0070062;GO:0071711;GO:0110165	K06826	-	M;T;W;I	KOG1214;35N14;38HNZ;3BBTR;3CY69;3J35P;48A6D;490QP;4MFH1;4MS1Y	nidogen 2 [Source:HGNC Symbol;Acc:HGNC:13389]	22795	Q14112	GO:0007155//cell adhesion;GO:0007160//cell-matrix adhesion;GO:0071711//basement membrane organization;	GO:0005576//extracellular region;GO:0005604//basement membrane;GO:0005615//extracellular space;GO:0005886//plasma membrane;GO:0031012//extracellular matrix;GO:0062023//collagen-containing extracellular matrix;GO:0070062//extracellular exosome;GO:0110165//cellular anatomical entity;	GO:0005201//extracellular matrix structural constituent;GO:0005509//calcium ion binding;GO:0005515//protein binding;GO:0005518//collagen binding;	-
ENSG00000213853	3060.56	4108.49	2012.63	0.489871	-1.02953	9.33807e-12	7.80253e-10	16	10528422	10580632	-	8652	EMP2	GO:0000139;GO:0001765;GO:0001787;GO:0001913;GO:0001952;GO:0001954;GO:0003093;GO:0005178;GO:0005515;GO:0005634;GO:0005737;GO:0005794;GO:0005829;GO:0005886;GO:0007015;GO:0007155;GO:0007160;GO:0007566;GO:0008219;GO:0008284;GO:0009986;GO:0010594;GO:0016020;GO:0016021;GO:0016324;GO:0016477;GO:0019900;GO:0019901;GO:0031410;GO:0032060;GO:0032147;GO:0034394;GO:0043534;GO:0043549;GO:0044854;GO:0045022;GO:…	-	-	S;T;U	2RYYE;35NS2;39X0Z;3BBG0;3D5C8;3J47X;482EW;48Z44;4MMJ9;4MYGH	epithelial membrane protein 2 [Source:HGNC Symbol;Acc:HGNC:3334]	2013	P54851;Q7Z4B3	GO:0001765//membrane raft assembly;GO:0001787//natural killer cell proliferation;GO:0001913//T cell mediated cytotoxicity;GO:0001952//regulation of cell-matrix adhesion;GO:0001954//positive regulation of cell-matrix adhesion;GO:0003093//regulation of glomerular filtration;GO:0007015//actin filament organization;GO:0007155//cell adhesion;GO:0007160//cell-matrix adhesion;GO:0007566//embryo implanta…	GO:0000139//Golgi membrane;GO:0005634//nucleus;GO:0005737//cytoplasm;GO:0005794//Golgi apparatus;GO:0005829//cytosol;GO:0005886//plasma membrane;GO:0009986//cell surface;GO:0016020//membrane;GO:0016021//integral component of membrane;GO:0016324//apical plasma membrane;GO:0031410//cytoplasmic vesicle;GO:0045121//membrane raft;GO:0045177//apical part of cell;GO:0048471//perinuclear region of cytopl…	GO:0005178//integrin binding;GO:0005515//protein binding;GO:0019900//kinase binding;GO:0019901//protein kinase binding;	-
ENSG00000138829	7589.72	10135.5	5043.92	0.497647	-1.0068	1.00264e-11	8.33511e-10	5	128257909	128659185	-	17252	FBN2	GO:0001527;GO:0005201;GO:0005509;GO:0005515;GO:0005576;GO:0009653;GO:0030023;GO:0030326;GO:0030501;GO:0031012;GO:0035108;GO:0035583;GO:0043010;GO:0045669;GO:0048048;GO:0060346;GO:0062023	K23342	-	O;T	KOG1217;359IV;38BUP;3BA2W;3CUNH;3J6W7;483A6;48W42;4MHYY;4N2HW	fibrillin 2 [Source:HGNC Symbol;Acc:HGNC:3604]	2201	P35556	GO:0009653//anatomical structure morphogenesis;GO:0030326//embryonic limb morphogenesis;GO:0030501//positive regulation of bone mineralization;GO:0035108//limb morphogenesis;GO:0035583//sequestering of TGFbeta in extracellular matrix;GO:0043010//camera-type eye development;GO:0045669//positive regulation of osteoblast differentiation;GO:0048048//embryonic eye morphogenesis;GO:0060346//bone trabec…	GO:0001527//microfibril;GO:0005576//extracellular region;GO:0031012//extracellular matrix;GO:0062023//collagen-containing extracellular matrix;	GO:0005201//extracellular matrix structural constituent;GO:0005509//calcium ion binding;GO:0005515//protein binding;GO:0030023//extracellular matrix constituent conferring elasticity;	-
ENSG00000266094	279.358	398.985	159.73	0.40034	-1.3207	1.27875e-11	1.04711e-09	1	206507531	206589448	+	6975	RASSF5	GO:0005515;GO:0005634;GO:0005737;GO:0005856;GO:0005874;GO:0006915;GO:0007165;GO:0031267;GO:0031398;GO:0042981;GO:0046651;GO:0046872;GO:0050672;GO:1900180	K08015	-	S;T	KOG4239;35IF4;39RE8;3BH4A;3CSMU;3JC60;484EA;4906W;4M5KX;4MXWB	Ras association domain family member 5 [Source:HGNC Symbol;Acc:HGNC:17609]	83593	Q8WWW0;A8K5F3	GO:0006915//apoptotic process;GO:0007165//signal transduction;GO:0031398//positive regulation of protein ubiquitination;GO:0042981//regulation of apoptotic process;GO:0046651//lymphocyte proliferation;GO:0050672//negative regulation of lymphocyte proliferation;GO:1900180//regulation of protein localization to nucleus;	GO:0005634//nucleus;GO:0005737//cytoplasm;GO:0005856//cytoskeleton;GO:0005874//microtubule;	GO:0005515//protein binding;GO:0031267//small GTPase binding;GO:0046872//metal ion binding;	ko05223(Non-small cell lung cancer);ko05200(Pathways in cancer);ko04670(Leukocyte transendothelial migration);ko04218(Cellular senescence);ko04015(Rap1 signaling pathway);ko04014(Ras signaling pathway)
ENSG00000133466	462.959	653.954	271.964	0.415877	-1.26577	1.31435e-11	1.0709e-09	22	37180166	37199385	-	7144	C1QTNF6	GO:0005515;GO:0005576;GO:0005581;GO:0005615;GO:0016020;GO:0016021;GO:0032991;GO:0042802	K19470	-	S;W	2QT5D;35M09;38BMJ;3BAC1;3CVV5;3J2BX;47ZRR;48WI1;4ME9F;4MZ99	C1q and TNF related 6 [Source:HGNC Symbol;Acc:HGNC:14343]	114904	Q9BXI9;A0A024R1J0	-	GO:0005576//extracellular region;GO:0005581//collagen trimer;GO:0005615//extracellular space;GO:0016020//membrane;GO:0016021//integral component of membrane;GO:0032991//protein-containing complex;	GO:0005515//protein binding;GO:0042802//identical protein binding;	-
ENSG00000103196	238.654	343.539	133.77	0.389389	-1.36072	1.36872e-11	1.10421e-09	16	84819985	84920768	+	7962	CRISPLD2	GO:0005539;GO:0005576;GO:0005615;GO:0008201;GO:0030133;GO:0030198;GO:0030324;GO:0031012;GO:0034774;GO:0060325;GO:0070062;GO:1904813	K24243	-	A;S;D;K	KOG3017;35F7S;39TUS;3B957;3E3ZD;3JACN;488P7;48WU8;4MIER;4MSPX	cysteine rich secretory protein LCCL domain containing 2 [Source:HGNC Symbol;Acc:HGNC:25248]	83716	Q9H0B8;A0A140VK80	GO:0030198//extracellular matrix organization;GO:0030324//lung development;GO:0060325//face morphogenesis;	GO:0005576//extracellular region;GO:0005615//extracellular space;GO:0030133//transport vesicle;GO:0031012//extracellular matrix;GO:0034774//secretory granule lumen;GO:0070062//extracellular exosome;GO:1904813//ficolin-1-rich granule lumen;	GO:0005539//glycosaminoglycan binding;GO:0008201//heparin binding;	-
ENSG00000152689	202.225	294.565	109.886	0.373045	-1.42258	1.57551e-11	1.25864e-09	2	33436324	33564750	+	10749	RASGRP3	GO:0000165;GO:0005085;GO:0005096;GO:0005509;GO:0005515;GO:0005737;GO:0005886;GO:0005887;GO:0007264;GO:0007265;GO:0019900;GO:0019992;GO:0031267;GO:0032045;GO:0043087;GO:0043547;GO:0046872;GO:0048471;GO:0050790;GO:0050896	K12362	-	O;T	KOG3417;35MKR;38BAQ;3BC9C;3CRX7;3J7FY;47ZAA;48ZD9;4MKXQ;4MV2M	RAS guanyl releasing protein 3 [Source:HGNC Symbol;Acc:HGNC:14545]	25780	Q8IV61	GO:0000165//MAPK cascade;GO:0007264//small GTPase mediated signal transduction;GO:0007265//Ras protein signal transduction;GO:0043087//regulation of GTPase activity;GO:0043547//positive regulation of GTPase activity;GO:0050790//regulation of catalytic activity;GO:0050896//response to stimulus;	GO:0005737//cytoplasm;GO:0005886//plasma membrane;GO:0005887//integral component of plasma membrane;GO:0032045//guanyl-nucleotide exchange factor complex;GO:0048471//perinuclear region of cytoplasm;	GO:0005085//guanyl-nucleotide exchange factor activity;GO:0005096//GTPase activator activity;GO:0005509//calcium ion binding;GO:0005515//protein binding;GO:0019900//kinase binding;GO:0019992//diacylglycerol binding;GO:0031267//small GTPase binding;GO:0046872//metal ion binding;	ko05200(Pathways in cancer);ko04662(B cell receptor signaling pathway);ko04015(Rap1 signaling pathway);ko04014(Ras signaling pathway);ko04010(MAPK signaling pathway)
ENSG00000176092	397.861	693.026	102.697	0.148186	-2.75452	1.62232e-11	1.27123e-09	1	26321698	26360080	-	6895	CRYBG2	GO:0030246	-	-	S	2R2J7;35E1X;39WBV;3BAWY;3CWSG;3J1IT;48859;48VR0;4M83K;4MSX6	crystallin beta-gamma domain containing 2 [Source:HGNC Symbol;Acc:HGNC:17295]	55057	Q8N1P7;Q9NWG5	-	-	GO:0030246//carbohydrate binding;	-
ENSG00000110195	14841.7	22246.8	7436.51	0.334273	-1.5809	1.67877e-11	1.3092e-09	11	72189558	72196323	+	1601	FOLR1	GO:0000139;GO:0001947;GO:0003147;GO:0003253;GO:0005515;GO:0005542;GO:0005576;GO:0005634;GO:0005768;GO:0005789;GO:0005886;GO:0005903;GO:0006898;GO:0007155;GO:0007342;GO:0009986;GO:0012507;GO:0015884;GO:0016020;GO:0016021;GO:0016323;GO:0016324;GO:0017015;GO:0030133;GO:0030136;GO:0031103;GO:0031225;GO:0031362;GO:0031410;GO:0031526;GO:0033116;GO:0035036;GO:0038023;GO:0046655;GO:0046658;GO:0048678;GO:…	K13649	-	S;O;T	KOG3656;35FXS;39B9J;3BDMA;3CVSB;3J5MH;481I0;48XZK;4MCEI;4N62U	folate receptor alpha [Source:HGNC Symbol;Acc:HGNC:3791]	2348	P15328;A0A024R5H1	GO:0001947//heart looping;GO:0003147//neural crest cell migration involved in heart formation;GO:0003253//cardiac neural crest cell migration involved in outflow tract morphogenesis;GO:0006898//receptor-mediated endocytosis;GO:0007155//cell adhesion;GO:0007342//fusion of sperm to egg plasma membrane involved in single fertilization;GO:0015884//folic acid transport;GO:0017015//regulation of transf…	GO:0000139//Golgi membrane;GO:0005576//extracellular region;GO:0005634//nucleus;GO:0005768//endosome;GO:0005789//endoplasmic reticulum membrane;GO:0005886//plasma membrane;GO:0005903//brush border;GO:0009986//cell surface;GO:0012507//ER to Golgi transport vesicle membrane;GO:0016020//membrane;GO:0016021//integral component of membrane;GO:0016323//basolateral plasma membrane;GO:0016324//apical pla…	GO:0005515//protein binding;GO:0005542//folic acid binding;GO:0038023//signaling receptor activity;GO:0061714//folic acid receptor activity;	ko04144(Endocytosis);ko01523(Antifolate resistance)
ENSG00000126838	312.829	467.203	158.456	0.339158	-1.55997	1.83907e-11	1.40899e-09	12	9148840	9208395	-	6252	PZP	GO:0002020;GO:0004866;GO:0004867;GO:0005576;GO:0005615;GO:0007565;GO:0010466;GO:0010951;GO:0030414;GO:0062023;GO:0070062;GO:0072562	K23589	-	O;J	KOG1366;35MBX;38DGN;3BCF2;3CTZZ;3J4AF;480CR;48V4X;4MMNB;4MUGA	PZP alpha-2-macroglobulin like [Source:HGNC Symbol;Acc:HGNC:9750]	5858	-	GO:0007565//female pregnancy;GO:0010466//negative regulation of peptidase activity;GO:0010951//negative regulation of endopeptidase activity;	GO:0005576//extracellular region;GO:0005615//extracellular space;GO:0062023//collagen-containing extracellular matrix;GO:0070062//extracellular exosome;GO:0072562//blood microparticle;	GO:0002020//protease binding;GO:0004866//endopeptidase inhibitor activity;GO:0004867//serine-type endopeptidase inhibitor activity;GO:0030414//peptidase inhibitor activity;	-
ENSG00000197385	871.157	1251.15	491.164	0.392571	-1.34898	1.85979e-11	1.41664e-09	3	31981750	31991723	+	3379	ZNF860	GO:0000978;GO:0000981;GO:0003677;GO:0005515;GO:0005634;GO:0006355;GO:0006357;GO:0046872	K09228	-	K	35SUH;39AVX;3CEYA;3DWBS;3JKH1;48PSG;49PMH;4MPYH;4N6AZ	zinc finger protein 860 [Source:HGNC Symbol;Acc:HGNC:34513]	344787	A6NHJ4	GO:0006355//regulation of transcription, DNA-templated;GO:0006357//regulation of transcription by RNA polymerase II;	GO:0005634//nucleus;	GO:0000978//RNA polymerase II cis-regulatory region sequence-specific DNA binding;GO:0000981//DNA-binding transcription factor activity, RNA polymerase II-specific;GO:0003677//DNA binding;GO:0005515//protein binding;GO:0046872//metal ion binding;	ko05168(Herpes simplex virus 1 infection)
ENSG00000143878	3890.69	5194.95	2586.43	0.497874	-1.00615	2.38324e-11	1.78221e-09	2	20447074	20449440	+	2367	RHOB	GO:0000166;GO:0000281;GO:0001525;GO:0003924;GO:0005515;GO:0005525;GO:0005634;GO:0005768;GO:0005769;GO:0005770;GO:0005829;GO:0005856;GO:0005886;GO:0005925;GO:0005938;GO:0006886;GO:0006915;GO:0007015;GO:0007155;GO:0007163;GO:0007264;GO:0007266;GO:0008333;GO:0008360;GO:0010008;GO:0010595;GO:0015031;GO:0016020;GO:0016477;GO:0019003;GO:0019901;GO:0030154;GO:0030334;GO:0030336;GO:0030865;GO:0031410;GO:…	K07856	-	B;U	KOG0393;35AYZ;38B7E;3BCIU;3D2I2;3J6U5;47ZS0;49675;4M5QQ;4N4N2	ras homolog family member B [Source:HGNC Symbol;Acc:HGNC:668]	388	P62745	GO:0000281//mitotic cytokinesis;GO:0001525//angiogenesis;GO:0006886//intracellular protein transport;GO:0006915//apoptotic process;GO:0007015//actin filament organization;GO:0007155//cell adhesion;GO:0007163//establishment or maintenance of cell polarity;GO:0007264//small GTPase mediated signal transduction;GO:0007266//Rho protein signal transduction;GO:0008333//endosome to lysosome transport;GO:…	GO:0005634//nucleus;GO:0005768//endosome;GO:0005769//early endosome;GO:0005770//late endosome;GO:0005829//cytosol;GO:0005856//cytoskeleton;GO:0005886//plasma membrane;GO:0005925//focal adhesion;GO:0005938//cell cortex;GO:0010008//endosome membrane;GO:0016020//membrane;GO:0031410//cytoplasmic vesicle;GO:0031902//late endosome membrane;GO:0032154//cleavage furrow;GO:0042995//cell projection;GO:0070…	GO:0000166//nucleotide binding;GO:0003924//GTPase activity;GO:0005515//protein binding;GO:0005525//GTP binding;GO:0019003//GDP binding;GO:0019901//protein kinase binding;	ko05132(Salmonella infection)
ENSG00000114805	120.648	185.987	55.309	0.297381	-1.74962	2.41257e-11	1.79594e-09	3	155375580	155745071	-	7177	PLCH1	GO:0004435;GO:0005509;GO:0005737;GO:0005829;GO:0005886;GO:0006629;GO:0007165;GO:0008081;GO:0016020;GO:0016042;GO:0016787;GO:0035556;GO:0043231;GO:0046872;GO:0048015;GO:0050429	K19006	EC:3.1.4.11	S;I	KOG0169;35PBM;38BAR;3BDE8;3CSQY;3J1T9;4821N;495HC;4M69D;4N0Y2	phospholipase C eta 1 [Source:HGNC Symbol;Acc:HGNC:29185]	23007	Q4KWH8	GO:0006629//lipid metabolic process;GO:0007165//signal transduction;GO:0016042//lipid catabolic process;GO:0035556//intracellular signal transduction;GO:0048015//phosphatidylinositol-mediated signaling;	GO:0005737//cytoplasm;GO:0005829//cytosol;GO:0005886//plasma membrane;GO:0016020//membrane;GO:0043231//intracellular membrane-bounded organelle;	GO:0004435//phosphatidylinositol phospholipase C activity;GO:0005509//calcium ion binding;GO:0008081//phosphoric diester hydrolase activity;GO:0016787//hydrolase activity;GO:0046872//metal ion binding;GO:0050429//calcium-dependent phospholipase C activity;	ko00562(Inositol phosphate metabolism)
ENSG00000089127	319.412	451.225	187.599	0.415756	-1.26619	2.6595e-11	1.9708e-09	12	112905856	112933219	+	13021	OAS1	GO:0000166;GO:0001730;GO:0002376;GO:0003723;GO:0003725;GO:0005515;GO:0005524;GO:0005576;GO:0005634;GO:0005654;GO:0005737;GO:0005739;GO:0005783;GO:0005829;GO:0006006;GO:0009615;GO:0016020;GO:0016740;GO:0016779;GO:0032728;GO:0032760;GO:0034138;GO:0034142;GO:0035457;GO:0035458;GO:0042593;GO:0042742;GO:0043129;GO:0043231;GO:0045071;GO:0045087;GO:0046872;GO:0051259;GO:0051607;GO:0060339;GO:0060700;GO:…	K14216	EC:2.7.7.84	F;S	2RH25;35UJT;39XCA;3BJVI;3D36F;3J3SR;48RRM;49NA7;4MI5P;4MXW4	2'-5'-oligoadenylate synthetase 1 [Source:HGNC Symbol;Acc:HGNC:8086]	4938	P00973	GO:0002376//immune system process;GO:0006006//glucose metabolic process;GO:0009615//response to virus;GO:0032728//positive regulation of interferon-beta production;GO:0032760//positive regulation of tumor necrosis factor production;GO:0034138//toll-like receptor 3 signaling pathway;GO:0034142//toll-like receptor 4 signaling pathway;GO:0035457//cellular response to interferon-alpha;GO:0035458//cel…	GO:0005576//extracellular region;GO:0005634//nucleus;GO:0005654//nucleoplasm;GO:0005737//cytoplasm;GO:0005739//mitochondrion;GO:0005783//endoplasmic reticulum;GO:0005829//cytosol;GO:0016020//membrane;GO:0043231//intracellular membrane-bounded organelle;	GO:0000166//nucleotide binding;GO:0001730//2'-5'-oligoadenylate synthetase activity;GO:0003723//RNA binding;GO:0003725//double-stranded RNA binding;GO:0005515//protein binding;GO:0005524//ATP binding;GO:0016740//transferase activity;GO:0016779//nucleotidyltransferase activity;GO:0046872//metal ion binding;	ko05171(Coronavirus disease - COVID-19);ko05169(Epstein-Barr virus infection);ko05168(Herpes simplex virus 1 infection);ko05164(Influenza A);ko05162(Measles);ko05160(Hepatitis C);ko04621(NOD-like receptor signaling pathway)
ENSG00000150540	588.632	808.627	368.638	0.455881	-1.13327	2.81752e-11	2.07386e-09	2	137964020	138016364	+	4756	HNMT	GO:0001692;GO:0001695;GO:0005654;GO:0005737;GO:0005813;GO:0005829;GO:0006548;GO:0007585;GO:0008168;GO:0008170;GO:0016740;GO:0032259;GO:0046539;GO:0070062	K00546	EC:2.1.1.8	H;S	2QQJ1;35AM2;38DI2;3BCPH;3CXTQ;3J6I0;47ZBZ;48VGQ;4M9SJ;4MTSA	histamine N-methyltransferase [Source:HGNC Symbol;Acc:HGNC:5028]	3176	P50135	GO:0001692//histamine metabolic process;GO:0001695//histamine catabolic process;GO:0006548//histidine catabolic process;GO:0007585//respiratory gaseous exchange by respiratory system;GO:0032259//methylation;	GO:0005654//nucleoplasm;GO:0005737//cytoplasm;GO:0005813//centrosome;GO:0005829//cytosol;GO:0070062//extracellular exosome;	GO:0008168//methyltransferase activity;GO:0008170//N-methyltransferase activity;GO:0016740//transferase activity;GO:0046539//histamine N-methyltransferase activity;	ko00340(Histidine metabolism)
ENSG00000162520	269.246	383.093	155.4	0.405645	-1.30171	2.92167e-11	2.13608e-09	1	32679906	32703596	-	3722	SYNC	GO:0005515;GO:0005737;GO:0005829;GO:0005882;GO:0030018;GO:0031594;GO:0042383;GO:0045103;GO:0048471	K10377	-	S;Z	2RKZJ;35P67;38FSS;3BE4D;3CYT5;3JABF;484R3;496H9;4M6NS;4N1G1	syncoilin, intermediate filament protein [Source:HGNC Symbol;Acc:HGNC:28897]	81493	Q9H7C4	GO:0045103//intermediate filament-based process;	GO:0005737//cytoplasm;GO:0005829//cytosol;GO:0005882//intermediate filament;GO:0030018//Z disc;GO:0031594//neuromuscular junction;GO:0042383//sarcolemma;GO:0048471//perinuclear region of cytoplasm;	GO:0005515//protein binding;	-
ENSG00000007237	88.585	138.203	38.9671	0.281956	-1.82646	3.00194e-11	2.18501e-09	17	9910606	10198606	-	10158	GAS7	GO:0005515;GO:0005737;GO:0005884;GO:0005886;GO:0007399;GO:0030041;GO:0030154;GO:0042802;GO:0048812;GO:0051015	K18618	-	S;O;D	KOG0940;KOG2398;35DG1;38M5Y;3B9US;3CVW3;3J78X;484V3;48Y8N;4M8KV;4N5G7	growth arrest specific 7 [Source:HGNC Symbol;Acc:HGNC:4169]	8522	O60861	GO:0007399//nervous system development;GO:0030041//actin filament polymerization;GO:0030154//cell differentiation;GO:0048812//neuron projection morphogenesis;	GO:0005737//cytoplasm;GO:0005884//actin filament;GO:0005886//plasma membrane;	GO:0005515//protein binding;GO:0042802//identical protein binding;GO:0051015//actin filament binding;	-
ENSG00000105048	590.158	811.91	368.405	0.453752	-1.14003	3.13374e-11	2.27085e-09	19	55132698	55149206	-	2119	TNNT1	GO:0003009;GO:0005515;GO:0005523;GO:0005829;GO:0005861;GO:0006936;GO:0006937;GO:0014883;GO:0031014;GO:0031444;GO:0044057;GO:0045214;GO:0045932	K10372	-	S;Z	KOG3634;35H3S;38ZQX;3BH6Z;3CWIE;3JN7Q;483NM;48V9F;4M8A4;4MUQ7	troponin T1, slow skeletal type [Source:HGNC Symbol;Acc:HGNC:11948]	7138	P13805	GO:0003009//skeletal muscle contraction;GO:0006936//muscle contraction;GO:0006937//regulation of muscle contraction;GO:0014883//transition between fast and slow fiber;GO:0031444//slow-twitch skeletal muscle fiber contraction;GO:0044057//regulation of system process;GO:0045214//sarcomere organization;GO:0045932//negative regulation of muscle contraction;	GO:0005829//cytosol;GO:0005861//troponin complex;	GO:0005515//protein binding;GO:0005523//tropomyosin binding;GO:0031014//troponin T binding;	-
ENSG00000129757	788.216	1073.6	502.836	0.468366	-1.09429	3.53401e-11	2.52705e-09	11	2883213	2885775	-	2480	CDKN1C	GO:0000122;GO:0001501;GO:0001822;GO:0001890;GO:0004860;GO:0004861;GO:0005515;GO:0005634;GO:0005737;GO:0007049;GO:0007096;GO:0007346;GO:0007568;GO:0030099;GO:0030325;GO:0030511;GO:0033673;GO:0035264;GO:0042326;GO:0042551;GO:0043010;GO:0043086;GO:0044877;GO:0045736;GO:0045892;GO:0045893;GO:0045930;GO:0050680;GO:0051726;GO:0055123;GO:0060065;GO:0060255;GO:0060669;GO:0071514;GO:0140678;GO:1902746;GO:…	K09993	-	S;T;K	KOG4743;35F8J;3A4YZ;3BQ6S;3D72Q;3JG43;48CNT;492I1;4M7K2;4N7GJ	cyclin dependent kinase inhibitor 1C [Source:HGNC Symbol;Acc:HGNC:1786]	1028	P49918	GO:0000122//negative regulation of transcription by RNA polymerase II;GO:0001501//skeletal system development;GO:0001822//kidney development;GO:0001890//placenta development;GO:0007049//cell cycle;GO:0007096//regulation of exit from mitosis;GO:0007346//regulation of mitotic cell cycle;GO:0007568//aging;GO:0030099//myeloid cell differentiation;GO:0030325//adrenal gland development;GO:0030511//posi…	GO:0005634//nucleus;GO:0005737//cytoplasm;	GO:0004860//protein kinase inhibitor activity;GO:0004861//cyclin-dependent protein serine/threonine kinase inhibitor activity;GO:0005515//protein binding;GO:0044877//protein-containing complex binding;GO:0140678//molecular function inhibitor activity;	ko04110(Cell cycle)
ENSG00000102038	59.2722	97.1584	21.3861	0.220115	-2.18367	3.54047e-11	2.52705e-09	X	129446501	129523500	-	4363	SMARCA1	GO:0000166;GO:0000785;GO:0003677;GO:0003682;GO:0004386;GO:0005515;GO:0005524;GO:0005634;GO:0005654;GO:0006325;GO:0006338;GO:0006355;GO:0007420;GO:0008094;GO:0016589;GO:0016787;GO:0030182;GO:0031491;GO:0036310;GO:0043231;GO:0045893;GO:0045944;GO:0061629;GO:0090537;GO:0140658;GO:1904949;GO:2000177	K11727	EC:5.6.2.-	K;L;B	KOG0385;35GIM;38F01;3BDBS;3CRHS;3J8EJ;47ZE2;48V9P;4MCP7;4N4DK	SWI/SNF related, matrix associated, actin dependent regulator of chromatin, subfamily a, member 1 [Source:HGNC Symbol;Acc:HGNC:11097]	6594	P28370	GO:0006325//chromatin organization;GO:0006338//chromatin remodeling;GO:0006355//regulation of transcription, DNA-templated;GO:0007420//brain development;GO:0030182//neuron differentiation;GO:0045893//positive regulation of transcription, DNA-templated;GO:0045944//positive regulation of transcription by RNA polymerase II;GO:2000177//regulation of neural precursor cell proliferation;	GO:0000785//chromatin;GO:0005634//nucleus;GO:0005654//nucleoplasm;GO:0016589//NURF complex;GO:0043231//intracellular membrane-bounded organelle;GO:0090537//CERF complex;GO:1904949//ATPase complex;	GO:0000166//nucleotide binding;GO:0003677//DNA binding;GO:0003682//chromatin binding;GO:0004386//helicase activity;GO:0005515//protein binding;GO:0005524//ATP binding;GO:0008094//ATP-dependent activity, acting on DNA;GO:0016787//hydrolase activity;GO:0031491//nucleosome binding;GO:0036310//ATP-dependent DNA/DNA annealing activity;GO:0061629//RNA polymerase II-specific DNA-binding transcription fa…	-
ENSG00000197142	65.3791	106.192	24.5664	0.23134	-2.11191	4.33078e-11	3.01809e-09	10	112374116	112428379	+	4137	ACSL5	GO:0000166;GO:0001676;GO:0004467;GO:0005515;GO:0005524;GO:0005654;GO:0005730;GO:0005739;GO:0005741;GO:0005783;GO:0005789;GO:0005886;GO:0006629;GO:0006631;GO:0008610;GO:0010747;GO:0016020;GO:0016021;GO:0016874;GO:0035338;GO:0047676	K01897	EC:6.2.1.3	I	KOG1256;35AHU;38BK9;3BA3F;3CSI6;3J911;482N2;48URQ;4MCJU;4MSAT	acyl-CoA synthetase long chain family member 5 [Source:HGNC Symbol;Acc:HGNC:16526]	51703	Q9ULC5	GO:0001676//long-chain fatty acid metabolic process;GO:0006629//lipid metabolic process;GO:0006631//fatty acid metabolic process;GO:0008610//lipid biosynthetic process;GO:0010747//positive regulation of long-chain fatty acid import across plasma membrane;GO:0035338//long-chain fatty-acyl-CoA biosynthetic process;	GO:0005654//nucleoplasm;GO:0005730//nucleolus;GO:0005739//mitochondrion;GO:0005741//mitochondrial outer membrane;GO:0005783//endoplasmic reticulum;GO:0005789//endoplasmic reticulum membrane;GO:0005886//plasma membrane;GO:0016020//membrane;GO:0016021//integral component of membrane;	GO:0000166//nucleotide binding;GO:0004467//long-chain fatty acid-CoA ligase activity;GO:0005515//protein binding;GO:0005524//ATP binding;GO:0016874//ligase activity;GO:0047676//arachidonate-CoA ligase activity;	ko04920(Adipocytokine signaling pathway);ko04714(Thermogenesis);ko04216(Ferroptosis);ko04146(Peroxisome);ko03320(PPAR signaling pathway);ko00071(Fatty acid degradation);ko00061(Fatty acid biosynthesis)
ENSG00000268964	89.7355	139.454	40.0172	0.286957	-1.80109	6.19434e-11	4.22686e-09	19	53044740	53051680	+	3033	ERVV-2	GO:0016020;GO:0016021	K24613	-	S;T	2SD08;35QPI;3ACBN;3BWJ9;3DBAX;3JCAV;48DI1;4991F	endogenous retrovirus group V member 2, envelope [Source:HGNC Symbol;Acc:HGNC:39051]	100271846	B6SEH9;M9QSX5	-	GO:0016020//membrane;GO:0016021//integral component of membrane;	-	-
ENSG00000102024	13508.9	18063.2	8954.72	0.495744	-1.01233	6.81145e-11	4.59058e-09	X	115561174	115650861	+	4092	PLS3	GO:0003779;GO:0005509;GO:0005515;GO:0005737;GO:0005829;GO:0005884;GO:0005886;GO:0032432;GO:0046872;GO:0051015;GO:0051017;GO:0051639;GO:0060348	K17336	-	Z	KOG0046;35DD8;38BRY;3BD6Z;3CRGP;3J73H;4830P;492CW;4MAZ2;4N2DR	plastin 3 [Source:HGNC Symbol;Acc:HGNC:9091]	5358	P13797	GO:0051017//actin filament bundle assembly;GO:0051639//actin filament network formation;GO:0060348//bone development;	GO:0005737//cytoplasm;GO:0005829//cytosol;GO:0005884//actin filament;GO:0005886//plasma membrane;GO:0032432//actin filament bundle;	GO:0003779//actin binding;GO:0005509//calcium ion binding;GO:0005515//protein binding;GO:0046872//metal ion binding;GO:0051015//actin filament binding;	-
ENSG00000086848	1100.96	1477.2	724.719	0.490604	-1.02737	1.01268e-10	6.63388e-09	11	111782195	111871581	-	8070	ALG9	GO:0000026;GO:0000030;GO:0005783;GO:0005789;GO:0006486;GO:0006487;GO:0006488;GO:0016020;GO:0016021;GO:0016740;GO:0016757;GO:0052918;GO:0052926;GO:0097502	K03846	-	M;G;U	KOG2515;35CFX;38CWJ;3BIPW;3CTVK;3J5QG;484QI;49502;4MCE6;4N3WW	ALG9 alpha-1,2-mannosyltransferase [Source:HGNC Symbol;Acc:HGNC:15672]	79796	Q9H6U8	GO:0006486//protein glycosylation;GO:0006487//protein N-linked glycosylation;GO:0006488//dolichol-linked oligosaccharide biosynthetic process;GO:0097502//mannosylation;	GO:0005783//endoplasmic reticulum;GO:0005789//endoplasmic reticulum membrane;GO:0016020//membrane;GO:0016021//integral component of membrane;	GO:0000026//alpha-1,2-mannosyltransferase activity;GO:0000030//mannosyltransferase activity;GO:0016740//transferase activity;GO:0016757//glycosyltransferase activity;GO:0052918//dol-P-Man:Man(8)GlcNAc(2)-PP-Dol alpha-1,2-mannosyltransferase activity;GO:0052926//dol-P-Man:Man(6)GlcNAc(2)-PP-Dol alpha-1,2-mannosyltransferase activity;	ko00513(Various types of N-glycan biosynthesis);ko00510(N-Glycan biosynthesis)
ENSG00000047617	696.581	944.447	448.716	0.475109	-1.07367	1.02676e-10	6.67274e-09	12	5531869	5946232	-	6064	ANO2	GO:0005229;GO:0005254;GO:0005515;GO:0005654;GO:0005886;GO:0006811;GO:0006821;GO:0016020;GO:0016021;GO:0034220;GO:0034707;GO:0042802;GO:0043005;GO:0046983;GO:0051649;GO:0055085;GO:0097730;GO:1902476	K19497	-	S;P;U	KOG2514;35I7Q;38BGH;3B9GR;3CS29;3JE49;4846P;4921B;4MEBD;4N5NW	anoctamin 2 [Source:HGNC Symbol;Acc:HGNC:1183]	57101	Q9NQ90;F1T0L7	GO:0006811//ion transport;GO:0006821//chloride transport;GO:0034220//ion transmembrane transport;GO:0051649//establishment of localization in cell;GO:0055085//transmembrane transport;GO:1902476//chloride transmembrane transport;	GO:0005654//nucleoplasm;GO:0005886//plasma membrane;GO:0016020//membrane;GO:0016021//integral component of membrane;GO:0034707//chloride channel complex;GO:0043005//neuron projection;GO:0097730//non-motile cilium;	GO:0005229//intracellular calcium activated chloride channel activity;GO:0005254//chloride channel activity;GO:0005515//protein binding;GO:0042802//identical protein binding;GO:0046983//protein dimerization activity;	ko04740(Olfactory transduction)
ENSG00000158104	143.449	228.63	58.2679	0.254857	-1.97224	1.18218e-10	7.61765e-09	12	121839527	121863596	-	2223	HPD	GO:0000139;GO:0003868;GO:0005506;GO:0005737;GO:0005783;GO:0005789;GO:0005794;GO:0005829;GO:0006559;GO:0006572;GO:0009072;GO:0016020;GO:0016491;GO:0016701;GO:0042803;GO:0046872;GO:0051213;GO:0070062	K00457	EC:1.13.11.27	E	KOG0638;35A4A;38BA4;3BBAJ;3CWBP;3JCRU;47YZF;491HD;4MCDD;4N1GJ	4-hydroxyphenylpyruvate dioxygenase [Source:HGNC Symbol;Acc:HGNC:5147]	3242	P32754	GO:0006559//L-phenylalanine catabolic process;GO:0006572//tyrosine catabolic process;GO:0009072//aromatic amino acid family metabolic process;	GO:0000139//Golgi membrane;GO:0005737//cytoplasm;GO:0005783//endoplasmic reticulum;GO:0005789//endoplasmic reticulum membrane;GO:0005794//Golgi apparatus;GO:0005829//cytosol;GO:0016020//membrane;GO:0070062//extracellular exosome;	GO:0003868//4-hydroxyphenylpyruvate dioxygenase activity;GO:0005506//iron ion binding;GO:0016491//oxidoreductase activity;GO:0016701//oxidoreductase activity, acting on single donors with incorporation of molecular oxygen;GO:0042803//protein homodimerization activity;GO:0046872//metal ion binding;GO:0051213//dioxygenase activity;	ko00360(Phenylalanine metabolism);ko00350(Tyrosine metabolism);ko00130(Ubiquinone and other terpenoid-quinone biosynthesis)
ENSG00000112077	22.6523	41.9874	3.31716	0.0790038	-3.66193	1.28253e-10	8.17275e-09	6	49605175	49636839	-	2629	RHAG	GO:0005515;GO:0005886;GO:0005887;GO:0006873;GO:0008519;GO:0015670;GO:0015701;GO:0016020;GO:0016021;GO:0022840;GO:0030506;GO:0035378;GO:0035379;GO:0048821;GO:0060586;GO:0072488;GO:0097272;GO:0098662	K06580	-	P;U	KOG3796;35I2D;38DUR;3BBEQ;3CT14;3JBSY;481AT;492R0;4MG7N;4N52U	Rh associated glycoprotein [Source:HGNC Symbol;Acc:HGNC:10006]	6005	Q02094;Q96E98	GO:0006873//cellular ion homeostasis;GO:0015670//carbon dioxide transport;GO:0015701//bicarbonate transport;GO:0035378//carbon dioxide transmembrane transport;GO:0048821//erythrocyte development;GO:0060586//multicellular organismal iron ion homeostasis;GO:0072488//ammonium transmembrane transport;GO:0097272//ammonium homeostasis;GO:0098662//inorganic cation transmembrane transport;	GO:0005886//plasma membrane;GO:0005887//integral component of plasma membrane;GO:0016020//membrane;GO:0016021//integral component of membrane;	GO:0005515//protein binding;GO:0008519//ammonium transmembrane transporter activity;GO:0022840//leak channel activity;GO:0030506//ankyrin binding;GO:0035379//carbon dioxide transmembrane transporter activity;	-
ENSG00000163286	41.9691	77.4146	6.5237	0.0842696	-3.56884	1.29211e-10	8.2019e-09	2	232406844	232410714	+	2492	ALPG	GO:0004035;GO:0005576;GO:0005886;GO:0016020;GO:0016311;GO:0016787;GO:0016791;GO:0031225;GO:0046872	K01077	EC:3.1.3.1	P;G	KOG4126;35MKS;38GD6;3B9Y3;3CRTE;3J8ZW;483RG;4934A;4MM2U;4N3CI	alkaline phosphatase, germ cell [Source:HGNC Symbol;Acc:HGNC:441]	251	P10696	GO:0016311//dephosphorylation;	GO:0005576//extracellular region;GO:0005886//plasma membrane;GO:0016020//membrane;GO:0031225//anchored component of membrane;	GO:0004035//alkaline phosphatase activity;GO:0016787//hydrolase activity;GO:0016791//phosphatase activity;GO:0046872//metal ion binding;	ko00790(Folate biosynthesis);ko00730(Thiamine metabolism)
ENSG00000158023	237.729	337.223	138.235	0.409921	-1.28658	1.72604e-10	1.07073e-08	12	121918592	122003927	+	15385	CFAP251	GO:0001536;GO:0003341;GO:0005515;GO:0005737;GO:0005856;GO:0005929;GO:0005930;GO:0030317;GO:0031514;GO:0036126;GO:0042995	K24228	-	S;Z	2QQ05;35MPU;39RC0;3BAW4;3CTK0;3J4VQ;481BB;492D1;4MI6N;4N63W	cilia and flagella associated protein 251 [Source:HGNC Symbol;Acc:HGNC:28506]	144406	Q8TBY9	GO:0003341//cilium movement;GO:0030317//flagellated sperm motility;	GO:0001536//radial spoke stalk;GO:0005737//cytoplasm;GO:0005856//cytoskeleton;GO:0005929//cilium;GO:0005930//axoneme;GO:0031514//motile cilium;GO:0036126//sperm flagellum;GO:0042995//cell projection;	GO:0005515//protein binding;	-
ENSG00000185989	1152.65	1542.05	763.245	0.494954	-1.01463	1.75333e-10	1.07949e-08	13	113977783	114132623	-	4775	RASA3	GO:0005096;GO:0005829;GO:0005886;GO:0007165;GO:0015278;GO:0016020;GO:0031235;GO:0035556;GO:0043087;GO:0046580;GO:0046872;GO:0051209	K12380	-	J;T	KOG2059;35J4N;38CMR;3BAER;3D06M;3JCXT;47ZKC;494B1;4MBUC;4N07G	RAS p21 protein activator 3 [Source:HGNC Symbol;Acc:HGNC:20331]	22821	Q14644	GO:0007165//signal transduction;GO:0035556//intracellular signal transduction;GO:0043087//regulation of GTPase activity;GO:0046580//negative regulation of Ras protein signal transduction;GO:0051209//release of sequestered calcium ion into cytosol;	GO:0005829//cytosol;GO:0005886//plasma membrane;GO:0016020//membrane;GO:0031235//intrinsic component of the cytoplasmic side of the plasma membrane;	GO:0005096//GTPase activator activity;GO:0015278//calcium-release channel activity;GO:0046872//metal ion binding;	ko04014(Ras signaling pathway)
ENSG00000179546	107.772	162.46	53.0833	0.326747	-1.61376	1.85554e-10	1.13389e-08	1	23191895	23217502	-	3319	HTR1D	GO:0004930;GO:0004993;GO:0005886;GO:0005887;GO:0006939;GO:0007165;GO:0007186;GO:0007187;GO:0007193;GO:0007198;GO:0007268;GO:0014827;GO:0016020;GO:0016021;GO:0030425;GO:0030594;GO:0040012;GO:0042310;GO:0045202;GO:0050795;GO:0051378	K04153	-	O;T	KOG3656;35BPC;398X3;3B9VB;3CRR8;3J4YS;485J7;48Y3X;4MG95;4N0HR	5-hydroxytryptamine receptor 1D [Source:HGNC Symbol;Acc:HGNC:5289]	3352	P28221	GO:0006939//smooth muscle contraction;GO:0007165//signal transduction;GO:0007186//G protein-coupled receptor signaling pathway;GO:0007187//G protein-coupled receptor signaling pathway, coupled to cyclic nucleotide second messenger;GO:0007193//adenylate cyclase-inhibiting G protein-coupled receptor signaling pathway;GO:0007198//adenylate cyclase-inhibiting serotonin receptor signaling pathway;GO:0…	GO:0005886//plasma membrane;GO:0005887//integral component of plasma membrane;GO:0016020//membrane;GO:0016021//integral component of membrane;GO:0030425//dendrite;GO:0045202//synapse;	GO:0004930//G protein-coupled receptor activity;GO:0004993//G protein-coupled serotonin receptor activity;GO:0030594//neurotransmitter receptor activity;GO:0051378//serotonin binding;	ko04742(Taste transduction);ko04726(Serotonergic synapse);ko04080(Neuroactive ligand-receptor interaction);ko04024(cAMP signaling pathway)
ENSG00000106799	10020.7	13836.5	6204.95	0.448448	-1.15699	1.91202e-10	1.16406e-08	9	99104038	99154192	+	7990	TGFBR1	GO:0000166;GO:0001501;GO:0001525;GO:0001701;GO:0001822;GO:0001824;GO:0001837;GO:0001935;GO:0001937;GO:0001938;GO:0002088;GO:0003222;GO:0003223;GO:0004672;GO:0004674;GO:0004675;GO:0005024;GO:0005025;GO:0005102;GO:0005114;GO:0005515;GO:0005524;GO:0005634;GO:0005768;GO:0005886;GO:0005923;GO:0006355;GO:0006468;GO:0006915;GO:0007165;GO:0007178;GO:0007179;GO:0007399;GO:0007507;GO:0008284;GO:0008354;GO:…	K04674	EC:2.7.11.30	T;K;L	KOG2052;35DF3;38CA3;3BCPK;3CRFY;3J9JY;483M4;48XBZ;4MMGF;4MUVJ	transforming growth factor beta receptor 1 [Source:HGNC Symbol;Acc:HGNC:11772]	7046	P36897;Q5T7S2;B4DXN7	GO:0001501//skeletal system development;GO:0001525//angiogenesis;GO:0001701//in utero embryonic development;GO:0001822//kidney development;GO:0001824//blastocyst development;GO:0001837//epithelial to mesenchymal transition;GO:0001935//endothelial cell proliferation;GO:0001937//negative regulation of endothelial cell proliferation;GO:0001938//positive regulation of endothelial cell proliferation;G…	GO:0005634//nucleus;GO:0005768//endosome;GO:0005886//plasma membrane;GO:0005923//bicellular tight junction;GO:0009986//cell surface;GO:0016020//membrane;GO:0016021//integral component of membrane;GO:0043235//receptor complex;GO:0045121//membrane raft;GO:0048179//activin receptor complex;GO:0070021//transforming growth factor beta ligand-receptor complex;GO:0070161//anchoring junction;GO:0098802//…	GO:0000166//nucleotide binding;GO:0004672//protein kinase activity;GO:0004674//protein serine/threonine kinase activity;GO:0004675//transmembrane receptor protein serine/threonine kinase activity;GO:0005024//transforming growth factor beta-activated receptor activity;GO:0005025//transforming growth factor beta receptor activity, type I;GO:0005102//signaling receptor binding;GO:0005114//type II tr…	ko05415(Diabetic cardiomyopathy);ko05226(Gastric cancer);ko05225(Hepatocellular carcinoma);ko05220(Chronic myeloid leukemia);ko05212(Pancreatic cancer);ko05210(Colorectal cancer);ko05200(Pathways in cancer);ko05166(Human T-cell leukemia virus 1 infection);ko05161(Hepatitis B);ko05142(Chagas disease);ko04933(AGE-RAGE signaling pathway in diabetic complications);ko04926(Relaxin signaling pathway);k…
ENSG00000164251	60.6792	98.238	23.1204	0.235351	-2.08712	2.08071e-10	1.2482e-08	5	76818933	76835315	+	2930	F2RL1	GO:0001965;GO:0002020;GO:0002286;GO:0002376;GO:0002690;GO:0002720;GO:0003104;GO:0004930;GO:0005102;GO:0005515;GO:0005769;GO:0005794;GO:0005886;GO:0005887;GO:0006954;GO:0007165;GO:0007186;GO:0007204;GO:0007596;GO:0010804;GO:0014068;GO:0015057;GO:0016020;GO:0016021;GO:0030193;GO:0030335;GO:0030836;GO:0031143;GO:0031274;GO:0031681;GO:0032682;GO:0032722;GO:0032729;GO:0032731;GO:0032733;GO:0032755;GO:…	K04234	-	S;T	2QR8S;35EI0;39UEN;3BJ4X;3CV2B;3JAGI;482RU;494CD;4MDQ2;4MY92	F2R like trypsin receptor 1 [Source:HGNC Symbol;Acc:HGNC:3538]	2150	P55085	GO:0002286//T cell activation involved in immune response;GO:0002376//immune system process;GO:0002690//positive regulation of leukocyte chemotaxis;GO:0002720//positive regulation of cytokine production involved in immune response;GO:0003104//positive regulation of glomerular filtration;GO:0006954//inflammatory response;GO:0007165//signal transduction;GO:0007186//G protein-coupled receptor signal…	GO:0005769//early endosome;GO:0005794//Golgi apparatus;GO:0005886//plasma membrane;GO:0005887//integral component of plasma membrane;GO:0016020//membrane;GO:0016021//integral component of membrane;GO:0031143//pseudopodium;	GO:0001965//G-protein alpha-subunit binding;GO:0002020//protease binding;GO:0004930//G protein-coupled receptor activity;GO:0005102//signaling receptor binding;GO:0005515//protein binding;GO:0015057//thrombin-activated receptor activity;GO:0031681//G-protein beta-subunit binding;GO:0038023//signaling receptor activity;	ko05143(African trypanosomiasis);ko04750(Inflammatory mediator regulation of TRP channels);ko04080(Neuroactive ligand-receptor interaction)
ENSG00000166825	585.104	852.291	317.918	0.373016	-1.42269	2.10609e-10	1.25881e-08	15	89784895	89815401	-	5046	ANPEP	GO:0001525;GO:0001618;GO:0004177;GO:0005615;GO:0005737;GO:0005765;GO:0005793;GO:0005886;GO:0006508;GO:0007165;GO:0008217;GO:0008233;GO:0008237;GO:0008270;GO:0009897;GO:0016020;GO:0016021;GO:0016787;GO:0030154;GO:0030667;GO:0038023;GO:0042277;GO:0043171;GO:0046718;GO:0046872;GO:0070006;GO:0070062	K11140	EC:3.4.11.2	O;E	KOG1046;35FRE;38CFG;3BD0T;3CUKR;3J227;489DU;493AI;4M864;4N5M8	alanyl aminopeptidase, membrane [Source:HGNC Symbol;Acc:HGNC:500]	290	P15144;A0A024RC61;Q59E93	GO:0001525//angiogenesis;GO:0006508//proteolysis;GO:0007165//signal transduction;GO:0008217//regulation of blood pressure;GO:0030154//cell differentiation;GO:0043171//peptide catabolic process;GO:0046718//viral entry into host cell;	GO:0005615//extracellular space;GO:0005737//cytoplasm;GO:0005765//lysosomal membrane;GO:0005793//endoplasmic reticulum-Golgi intermediate compartment;GO:0005886//plasma membrane;GO:0009897//external side of plasma membrane;GO:0016020//membrane;GO:0016021//integral component of membrane;GO:0030667//secretory granule membrane;GO:0070062//extracellular exosome;	GO:0001618//virus receptor activity;GO:0004177//aminopeptidase activity;GO:0008233//peptidase activity;GO:0008237//metallopeptidase activity;GO:0008270//zinc ion binding;GO:0016787//hydrolase activity;GO:0038023//signaling receptor activity;GO:0042277//peptide binding;GO:0046872//metal ion binding;GO:0070006//metalloaminopeptidase activity;	ko04640(Hematopoietic cell lineage);ko04614(Renin-angiotensin system);ko00480(Glutathione metabolism)
ENSG00000135480	1645.4	2649.2	641.592	0.242184	-2.04583	2.26806e-10	1.34094e-08	12	52232520	52252186	+	3999	KRT7	GO:0005515;GO:0005634;GO:0005737;GO:0005829;GO:0005882;GO:0030280;GO:0031424;GO:0045095;GO:0045109;GO:0045111;GO:0070062	K07605	-	S;Z	2QURK;35E0Y;38S72;3BCC1;3CVM8;3J5UK;48479;48UT2;4MDK0;4N3C5	keratin 7 [Source:HGNC Symbol;Acc:HGNC:6445]	3855	P08729	GO:0031424//keratinization;GO:0045109//intermediate filament organization;	GO:0005634//nucleus;GO:0005737//cytoplasm;GO:0005829//cytosol;GO:0005882//intermediate filament;GO:0045095//keratin filament;GO:0045111//intermediate filament cytoskeleton;GO:0070062//extracellular exosome;	GO:0005515//protein binding;GO:0030280//structural constituent of skin epidermis;	-
ENSG00000027001	400.084	551.415	248.752	0.451116	-1.14843	2.45846e-10	1.44828e-08	13	23730189	23889400	-	3388	MIPEP	GO:0004222;GO:0005739;GO:0005759;GO:0006508;GO:0006518;GO:0006627;GO:0008233;GO:0008237;GO:0016787;GO:0046872	K01410	EC:3.4.24.59	O;E	KOG2090;3591D;38FWV;3B9X7;3CTJ9;3J6S4;485P1;490GT;4MCHK;4MW6X	mitochondrial intermediate peptidase [Source:HGNC Symbol;Acc:HGNC:7104]	4285	Q99797	GO:0006508//proteolysis;GO:0006518//peptide metabolic process;GO:0006627//protein processing involved in protein targeting to mitochondrion;	GO:0005739//mitochondrion;GO:0005759//mitochondrial matrix;	GO:0004222//metalloendopeptidase activity;GO:0008233//peptidase activity;GO:0008237//metallopeptidase activity;GO:0016787//hydrolase activity;GO:0046872//metal ion binding;	-
ENSG00000168646	143.195	210.768	75.6221	0.358792	-1.47878	2.52116e-10	1.47989e-08	17	65528563	65561648	-	5197	AXIN2	GO:0001649;GO:0001756;GO:0001934;GO:0001957;GO:0003139;GO:0003413;GO:0005515;GO:0005634;GO:0005737;GO:0005813;GO:0005829;GO:0005886;GO:0008013;GO:0008104;GO:0008219;GO:0008283;GO:0008285;GO:0010718;GO:0010942;GO:0016055;GO:0019899;GO:0019901;GO:0030111;GO:0030282;GO:0030877;GO:0031625;GO:0032423;GO:0032436;GO:0032991;GO:0033687;GO:0033689;GO:0042476;GO:0043161;GO:0043570;GO:0045600;GO:0045668;GO:…	K04385	-	S;T	KOG3589;35G0S;38CHU;3BDRV;3CR6Y;3J9ZM;48AWE;4945K;4M66X;4MZ8G	axin 2 [Source:HGNC Symbol;Acc:HGNC:904]	8313	Q9Y2T1	GO:0001649//osteoblast differentiation;GO:0001756//somitogenesis;GO:0001934//positive regulation of protein phosphorylation;GO:0001957//intramembranous ossification;GO:0003139//secondary heart field specification;GO:0003413//chondrocyte differentiation involved in endochondral bone morphogenesis;GO:0008104//protein localization;GO:0008219//cell death;GO:0008283//cell population proliferation;GO:0…	GO:0005634//nucleus;GO:0005737//cytoplasm;GO:0005813//centrosome;GO:0005829//cytosol;GO:0005886//plasma membrane;GO:0030877//beta-catenin destruction complex;GO:0032991//protein-containing complex;	GO:0005515//protein binding;GO:0008013//beta-catenin binding;GO:0019899//enzyme binding;GO:0019901//protein kinase binding;GO:0031625//ubiquitin protein ligase binding;GO:0060090//molecular adaptor activity;GO:0070411//I-SMAD binding;	ko05226(Gastric cancer);ko05225(Hepatocellular carcinoma);ko05224(Breast cancer);ko05217(Basal cell carcinoma);ko05213(Endometrial cancer);ko05210(Colorectal cancer);ko05200(Pathways in cancer);ko05165(Human papillomavirus infection);ko05022(Pathways of neurodegeneration - multiple diseases);ko05010(Alzheimer disease);ko04934(Cushing syndrome);ko04550(Signaling pathways regulating pluripotency of…
ENSG00000119125	13506.2	18850.6	8161.93	0.432981	-1.20762	3.11947e-10	1.82456e-08	9	72114595	72257193	+	7904	GDA	GO:0000255;GO:0005829;GO:0006139;GO:0006147;GO:0006161;GO:0007399;GO:0008270;GO:0008892;GO:0016787;GO:0016810;GO:0019239;GO:0046038;GO:0046055;GO:0046098;GO:0046872	K01487	EC:3.5.4.3	F;Q	KOG3968;35MBV;38CBX;3BA14;3D0DR;3JFKQ;47ZRZ;48VSG;4ME2X;4MS5Z	guanine deaminase [Source:HGNC Symbol;Acc:HGNC:4212]	9615	Q9Y2T3;A0A024R231	GO:0000255//allantoin metabolic process;GO:0006139//nucleobase-containing compound metabolic process;GO:0006147//guanine catabolic process;GO:0006161//deoxyguanosine catabolic process;GO:0007399//nervous system development;GO:0046038//GMP catabolic process;GO:0046055//dGMP catabolic process;GO:0046098//guanine metabolic process;	GO:0005829//cytosol;	GO:0008270//zinc ion binding;GO:0008892//guanine deaminase activity;GO:0016787//hydrolase activity;GO:0016810//hydrolase activity, acting on carbon-nitrogen (but not peptide) bonds;GO:0019239//deaminase activity;GO:0046872//metal ion binding;	ko00230(Purine metabolism)
ENSG00000243137	44.7296	74.7147	14.7444	0.197343	-2.34122	3.79235e-10	2.1792e-08	19	43192702	43207299	-	6274	PSG4	GO:0002682;GO:0005576;GO:0005886;GO:0007165;GO:0007565;GO:0009986;GO:1990782	K06500	-	S;O;T	2RXPD;35PB0;39R3S;3BI39;3D3EB;3JDW3;48AY4;493CQ;4M7PU;4N8NC	pregnancy specific beta-1-glycoprotein 4 [Source:HGNC Symbol;Acc:HGNC:9521]	5672	Q00888;Q96QL5	GO:0002682//regulation of immune system process;GO:0007165//signal transduction;GO:0007565//female pregnancy;	GO:0005576//extracellular region;GO:0005886//plasma membrane;GO:0009986//cell surface;	GO:1990782//protein tyrosine kinase binding;	-
ENSG00000155629	138.065	202.163	73.9666	0.365877	-1.45057	5.1648e-10	2.94717e-08	10	96593315	96720514	-	5688	PIK3AP1	GO:0005102;GO:0005515;GO:0005737;GO:0005829;GO:0005886;GO:0007165;GO:0014068;GO:0016020;GO:0034134;GO:0034142;GO:0034154;GO:0034162;GO:0036312;GO:0042802;GO:0050727	K12230	-	S;T	2QS94;35CFV;38DBG;3BDKH;3CT3F;3J3I6;48A2X;4952T;4MAG3;4MUY2	phosphoinositide-3-kinase adaptor protein 1 [Source:HGNC Symbol;Acc:HGNC:30034]	118788	Q6ZUJ8;Q86YV3	GO:0007165//signal transduction;GO:0014068//positive regulation of phosphatidylinositol 3-kinase signaling;GO:0034134//toll-like receptor 2 signaling pathway;GO:0034142//toll-like receptor 4 signaling pathway;GO:0034154//toll-like receptor 7 signaling pathway;GO:0034162//toll-like receptor 9 signaling pathway;GO:0050727//regulation of inflammatory response;	GO:0005737//cytoplasm;GO:0005829//cytosol;GO:0005886//plasma membrane;GO:0016020//membrane;	GO:0005102//signaling receptor binding;GO:0005515//protein binding;GO:0036312//phosphatidylinositol 3-kinase regulatory subunit binding;GO:0042802//identical protein binding;	ko04662(B cell receptor signaling pathway);ko04151(PI3K-Akt signaling pathway)
ENSG00000104368	125.7	185.779	65.6213	0.353223	-1.50135	5.68887e-10	3.22376e-08	8	42174718	42207709	-	7770	PLAT	GO:0001666;GO:0004252;GO:0005102;GO:0005515;GO:0005576;GO:0005615;GO:0005737;GO:0005786;GO:0006508;GO:0006617;GO:0007596;GO:0008233;GO:0008236;GO:0009986;GO:0010757;GO:0014909;GO:0016787;GO:0030141;GO:0031639;GO:0035249;GO:0036211;GO:0042060;GO:0042730;GO:0045177;GO:0045202;GO:0045861;GO:0048008;GO:0048167;GO:0051219;GO:0051591;GO:0051918;GO:0060279;GO:0060468;GO:0070062;GO:0070542;GO:0071372;GO:…	K01343	EC:3.4.21.68	O	KOG3627;35A3C;38HPI;3BJBI;3CYSV;3J6GR;481Y5;48XYK;4MCA2;4MS8R	plasminogen activator, tissue type [Source:HGNC Symbol;Acc:HGNC:9051]	5327	P00750	GO:0001666//response to hypoxia;GO:0006508//proteolysis;GO:0006617//SRP-dependent cotranslational protein targeting to membrane, signal sequence recognition;GO:0007596//blood coagulation;GO:0010757//negative regulation of plasminogen activation;GO:0014909//smooth muscle cell migration;GO:0031639//plasminogen activation;GO:0035249//synaptic transmission, glutamatergic;GO:0036211//protein modificat…	GO:0005576//extracellular region;GO:0005615//extracellular space;GO:0005737//cytoplasm;GO:0005786//signal recognition particle, endoplasmic reticulum targeting;GO:0009986//cell surface;GO:0030141//secretory granule;GO:0045177//apical part of cell;GO:0045202//synapse;GO:0070062//extracellular exosome;GO:0097180//serine protease inhibitor complex;GO:0098685//Schaffer collateral - CA1 synapse;GO:009…	GO:0004252//serine-type endopeptidase activity;GO:0005102//signaling receptor binding;GO:0005515//protein binding;GO:0008233//peptidase activity;GO:0008236//serine-type peptidase activity;GO:0016787//hydrolase activity;GO:0051219//phosphoprotein binding;	ko05418(Fluid shear stress and atherosclerosis);ko05215(Prostate cancer);ko05202(Transcriptional misregulation in cancer);ko04610(Complement and coagulation cascades);ko04371(Apelin signaling pathway)
ENSG00000119888	360.919	494.574	227.264	0.459515	-1.12182	8.40308e-10	4.63358e-08	2	47345158	47387601	+	2430	EPCAM	GO:0001657;GO:0005515;GO:0005886;GO:0005923;GO:0008284;GO:0009986;GO:0016020;GO:0016021;GO:0016323;GO:0016324;GO:0016328;GO:0023019;GO:0044877;GO:0045944;GO:0048863;GO:0070062;GO:0070161;GO:0098609;GO:0098641;GO:2000048;GO:2000648	K06737	-	S;T	2QVSU;35DEM;38CXH;3BMG3;3CRFR;3JD0B;482WT;491FU;4M6A1;4MY4I	epithelial cell adhesion molecule [Source:HGNC Symbol;Acc:HGNC:11529]	4072	P16422	GO:0001657//ureteric bud development;GO:0008284//positive regulation of cell population proliferation;GO:0023019//signal transduction involved in regulation of gene expression;GO:0045944//positive regulation of transcription by RNA polymerase II;GO:0048863//stem cell differentiation;GO:0098609//cell-cell adhesion;GO:2000048//negative regulation of cell-cell adhesion mediated by cadherin;GO:200064…	GO:0005886//plasma membrane;GO:0005923//bicellular tight junction;GO:0009986//cell surface;GO:0016020//membrane;GO:0016021//integral component of membrane;GO:0016323//basolateral plasma membrane;GO:0016324//apical plasma membrane;GO:0016328//lateral plasma membrane;GO:0070062//extracellular exosome;GO:0070161//anchoring junction;	GO:0005515//protein binding;GO:0044877//protein-containing complex binding;GO:0098641//cadherin binding involved in cell-cell adhesion;	-
ENSG00000079112	69.5424	115.021	24.0637	0.209211	-2.25697	8.90281e-10	4.8763e-08	8	94127162	94217303	-	3878	CDH17	GO:0002314;GO:0002315;GO:0005178;GO:0005427;GO:0005509;GO:0005515;GO:0005654;GO:0005886;GO:0006857;GO:0007155;GO:0007156;GO:0007229;GO:0009986;GO:0016020;GO:0016021;GO:0016323;GO:0016339;GO:0016342;GO:0030054;GO:0030183;GO:0033626;GO:0035672;GO:0045296;GO:0046872;GO:0048536;GO:0098609;GO:0098742	K06811	-	S	KOG3594;35GMA;39FNW;3BCMS;3CZ6B;3JCKN;485AD;48Z9V;4M6C9;4MWHS	cadherin 17 [Source:HGNC Symbol;Acc:HGNC:1756]	1015	Q12864	GO:0002314//germinal center B cell differentiation;GO:0002315//marginal zone B cell differentiation;GO:0006857//oligopeptide transport;GO:0007155//cell adhesion;GO:0007156//homophilic cell adhesion via plasma membrane adhesion molecules;GO:0007229//integrin-mediated signaling pathway;GO:0016339//calcium-dependent cell-cell adhesion via plasma membrane cell adhesion molecules;GO:0030183//B cell di…	GO:0005654//nucleoplasm;GO:0005886//plasma membrane;GO:0009986//cell surface;GO:0016020//membrane;GO:0016021//integral component of membrane;GO:0016323//basolateral plasma membrane;GO:0016342//catenin complex;GO:0030054//cell junction;	GO:0005178//integrin binding;GO:0005427//proton-dependent oligopeptide secondary active transmembrane transporter activity;GO:0005509//calcium ion binding;GO:0005515//protein binding;GO:0045296//cadherin binding;GO:0046872//metal ion binding;	ko05226(Gastric cancer)
ENSG00000183671	148.082	214.373	81.791	0.381537	-1.39011	1.1462e-09	6.21567e-08	2	206175316	206218047	-	2821	CMKLR2	GO:0004930;GO:0005515;GO:0005654;GO:0005886;GO:0005887;GO:0007165;GO:0007186;GO:0007218;GO:0016020;GO:0016021;GO:0042277;GO:0042593;GO:0042923;GO:0043005;GO:0043231;GO:0097003;GO:0097004	K04310	-	-	-	chemerin chemokine-like receptor 2 [Source:HGNC Symbol;Acc:HGNC:4463]	2825	P46091	GO:0007165//signal transduction;GO:0007186//G protein-coupled receptor signaling pathway;GO:0007218//neuropeptide signaling pathway;GO:0042593//glucose homeostasis;	GO:0005654//nucleoplasm;GO:0005886//plasma membrane;GO:0005887//integral component of plasma membrane;GO:0016020//membrane;GO:0016021//integral component of membrane;GO:0043005//neuron projection;GO:0043231//intracellular membrane-bounded organelle;	GO:0004930//G protein-coupled receptor activity;GO:0005515//protein binding;GO:0042277//peptide binding;GO:0042923//neuropeptide binding;GO:0097003//adipokinetic hormone receptor activity;GO:0097004//adipokinetic hormone binding;	-
ENSG00000067064	3084.44	4213.82	1955.05	0.463962	-1.10792	1.2374e-09	6.66606e-08	10	1039152	1049119	-	4294	IDI1	GO:0004452;GO:0005515;GO:0005737;GO:0005777;GO:0005829;GO:0006629;GO:0006694;GO:0006695;GO:0008202;GO:0008203;GO:0008299;GO:0009240;GO:0016126;GO:0016853;GO:0046872;GO:0050992	K01823	EC:5.3.3.2	Q;I	KOG0142;35BMH;38DS6;3BHFW;3CRY9;3J5UR;484WD;4972K;4M8B3;4MVWD	isopentenyl-diphosphate delta isomerase 1 [Source:HGNC Symbol;Acc:HGNC:5387]	3422	Q13907;A0A8Q3WKR8	GO:0006629//lipid metabolic process;GO:0006694//steroid biosynthetic process;GO:0006695//cholesterol biosynthetic process;GO:0008202//steroid metabolic process;GO:0008203//cholesterol metabolic process;GO:0008299//isoprenoid biosynthetic process;GO:0009240//isopentenyl diphosphate biosynthetic process;GO:0016126//sterol biosynthetic process;GO:0050992//dimethylallyl diphosphate biosynthetic proce…	GO:0005737//cytoplasm;GO:0005777//peroxisome;GO:0005829//cytosol;	GO:0004452//isopentenyl-diphosphate delta-isomerase activity;GO:0005515//protein binding;GO:0016853//isomerase activity;GO:0046872//metal ion binding;	ko00900(Terpenoid backbone biosynthesis)
ENSG00000198053	214.737	301.93	127.545	0.422432	-1.24321	1.53947e-09	8.02927e-08	20	1894167	1940592	+	4957	SIRPA	GO:0001933;GO:0005886;GO:0005887;GO:0007155;GO:0009986;GO:0010468;GO:0016020;GO:0016021;GO:0016477;GO:0017124;GO:0019903;GO:0030695;GO:0032649;GO:0032651;GO:0032675;GO:0032680;GO:0032688;GO:0032715;GO:0032720;GO:0034113;GO:0035696;GO:0045019;GO:0045428;GO:0046329;GO:0050728;GO:0050765;GO:0050766;GO:0050790;GO:0050870;GO:0070062;GO:0070301;GO:0070373;GO:0070821;GO:0071222;GO:0071346;GO:0071347;GO:…	K06551	-	S;T	2S1XD;35IPR;39B3W;3BMS8;3CZFI;3JAUC;489S0;48Z1D;4M6I6;4N563	signal regulatory protein alpha [Source:HGNC Symbol;Acc:HGNC:9662]	140885	P78324	GO:0001933//negative regulation of protein phosphorylation;GO:0007155//cell adhesion;GO:0010468//regulation of gene expression;GO:0016477//cell migration;GO:0032649//regulation of interferon-gamma production;GO:0032651//regulation of interleukin-1 beta production;GO:0032675//regulation of interleukin-6 production;GO:0032680//regulation of tumor necrosis factor production;GO:0032688//negative regu…	GO:0005886//plasma membrane;GO:0005887//integral component of plasma membrane;GO:0009986//cell surface;GO:0016020//membrane;GO:0016021//integral component of membrane;GO:0070062//extracellular exosome;GO:0070821//tertiary granule membrane;GO:0101003//ficolin-1-rich granule membrane;	GO:0017124//SH3 domain binding;GO:0019903//protein phosphatase binding;GO:0030695//GTPase regulator activity;GO:0086080//protein binding involved in heterotypic cell-cell adhesion;GO:0098632//cell-cell adhesion mediator activity;GO:1990405//protein antigen binding;GO:1990782//protein tyrosine kinase binding;	ko04380(Osteoclast differentiation)
ENSG00000186198	93.4677	141.538	45.3975	0.320744	-1.6405	1.5549e-09	8.08397e-08	15	65045387	65053397	+	924	SLC51B	GO:0005515;GO:0005886;GO:0006869;GO:0015125;GO:0015721;GO:0016020;GO:0016021;GO:0016323;GO:0022857;GO:0031647;GO:0032782;GO:0032991;GO:0046982;GO:0055085;GO:0060050;GO:0070863;GO:0071702;GO:0090314	K14361	-	S;P	2S380;35R3U;3AAKP;3BUJW;3D8IB;3JHFJ;48FBM;49CA5;4MJKA;4N6U2	solute carrier family 51 subunit beta [Source:HGNC Symbol;Acc:HGNC:29956]	123264	Q86UW2	GO:0006869//lipid transport;GO:0015721//bile acid and bile salt transport;GO:0031647//regulation of protein stability;GO:0032782//bile acid secretion;GO:0055085//transmembrane transport;GO:0060050//positive regulation of protein glycosylation;GO:0070863//positive regulation of protein exit from endoplasmic reticulum;GO:0071702//organic substance transport;GO:0090314//positive regulation of protei…	GO:0005886//plasma membrane;GO:0016020//membrane;GO:0016021//integral component of membrane;GO:0016323//basolateral plasma membrane;GO:0032991//protein-containing complex;	GO:0005515//protein binding;GO:0015125//bile acid transmembrane transporter activity;GO:0022857//transmembrane transporter activity;GO:0046982//protein heterodimerization activity;	ko04976(Bile secretion)
ENSG00000177469	5065.9	6896.74	3235.07	0.469072	-1.09212	1.80244e-09	9.25345e-08	17	42402449	42423256	-	3570	CAVIN1	GO:0003723;GO:0005515;GO:0005634;GO:0005654;GO:0005737;GO:0005739;GO:0005783;GO:0005829;GO:0005886;GO:0005901;GO:0006353;GO:0006361;GO:0006363;GO:0009303;GO:0009306;GO:0016020;GO:0019843;GO:0032991;GO:0042134;GO:0042802;GO:0043231;GO:0045121;GO:2000147	K19387	-	S;K	2QV3D;35DQD;38FGT;3BFRN;3CXM2;3J1WF;4815F;497YH;4MDNK;4N1QQ	caveolae associated protein 1 [Source:HGNC Symbol;Acc:HGNC:9688]	284119	Q6NZI2	GO:0006353//DNA-templated transcription, termination;GO:0006361//transcription initiation from RNA polymerase I promoter;GO:0006363//termination of RNA polymerase I transcription;GO:0009303//rRNA transcription;GO:0009306//protein secretion;GO:2000147//positive regulation of cell motility;	GO:0005634//nucleus;GO:0005654//nucleoplasm;GO:0005737//cytoplasm;GO:0005739//mitochondrion;GO:0005783//endoplasmic reticulum;GO:0005829//cytosol;GO:0005886//plasma membrane;GO:0005901//caveola;GO:0016020//membrane;GO:0032991//protein-containing complex;GO:0043231//intracellular membrane-bounded organelle;GO:0045121//membrane raft;	GO:0003723//RNA binding;GO:0005515//protein binding;GO:0019843//rRNA binding;GO:0042134//rRNA primary transcript binding;GO:0042802//identical protein binding;	-
ENSG00000163545	381.082	531.062	231.103	0.435171	-1.20035	1.83553e-09	9.36465e-08	1	205302063	205321745	-	3391	NUAK2	GO:0000166;GO:0000287;GO:0004672;GO:0004674;GO:0005515;GO:0005524;GO:0005737;GO:0006468;GO:0006915;GO:0016301;GO:0016310;GO:0016740;GO:0030036;GO:0034504;GO:0035330;GO:0035556;GO:0042149;GO:0043066;GO:0046872;GO:0106310	K08800	EC:2.7.11.1	T	KOG0611;35KGB;38BH2;3BA9M;3CXYR;3J4C0;487UB;49634;4M6QS;4N1KH	NUAK family kinase 2 [Source:HGNC Symbol;Acc:HGNC:29558]	81788	Q9H093;B4E0Y5	GO:0006468//protein phosphorylation;GO:0006915//apoptotic process;GO:0016310//phosphorylation;GO:0030036//actin cytoskeleton organization;GO:0034504//protein localization to nucleus;GO:0035330//regulation of hippo signaling;GO:0035556//intracellular signal transduction;GO:0042149//cellular response to glucose starvation;GO:0043066//negative regulation of apoptotic process;	GO:0005737//cytoplasm;	GO:0000166//nucleotide binding;GO:0000287//magnesium ion binding;GO:0004672//protein kinase activity;GO:0004674//protein serine/threonine kinase activity;GO:0005515//protein binding;GO:0005524//ATP binding;GO:0016301//kinase activity;GO:0016740//transferase activity;GO:0046872//metal ion binding;GO:0106310//protein serine kinase activity;	-
ENSG00000111319	120.186	186.314	54.0588	0.290149	-1.78513	2.1174e-09	1.05722e-07	12	6346843	6377730	-	5876	SCNN1A	GO:0001669;GO:0005272;GO:0005515;GO:0005737;GO:0005886;GO:0005887;GO:0005929;GO:0006811;GO:0006814;GO:0006883;GO:0008217;GO:0015280;GO:0016020;GO:0016021;GO:0016324;GO:0031410;GO:0031514;GO:0034706;GO:0035725;GO:0036254;GO:0042995;GO:0050699;GO:0050891;GO:0050896;GO:0050909;GO:0050914;GO:0050915;GO:0055078;GO:0060170;GO:0070062;GO:0071468;GO:0097228;GO:0098662;GO:0098719;GO:1904045;GO:1904117	K04824	-	C;P	KOG4294;35IPM;39WI6;3BHCX;3CVHE;3JBSH;484P6;496KC;4MHH1;4N672	sodium channel epithelial 1 subunit alpha [Source:HGNC Symbol;Acc:HGNC:10599]	6337	P37088	GO:0006811//ion transport;GO:0006814//sodium ion transport;GO:0006883//cellular sodium ion homeostasis;GO:0008217//regulation of blood pressure;GO:0035725//sodium ion transmembrane transport;GO:0036254//cellular response to amiloride;GO:0050891//multicellular organismal water homeostasis;GO:0050896//response to stimulus;GO:0050909//sensory perception of taste;GO:0050914//sensory perception of sal…	GO:0001669//acrosomal vesicle;GO:0005737//cytoplasm;GO:0005886//plasma membrane;GO:0005887//integral component of plasma membrane;GO:0005929//cilium;GO:0016020//membrane;GO:0016021//integral component of membrane;GO:0016324//apical plasma membrane;GO:0031410//cytoplasmic vesicle;GO:0031514//motile cilium;GO:0034706//sodium channel complex;GO:0042995//cell projection;GO:0060170//ciliary membrane;G…	GO:0005272//sodium channel activity;GO:0005515//protein binding;GO:0015280//ligand-gated sodium channel activity;GO:0050699//WW domain binding;	ko04960(Aldosterone-regulated sodium reabsorption);ko04742(Taste transduction)
ENSG00000175130	1409.45	1915.12	903.787	0.471922	-1.08338	2.31517e-09	1.14203e-07	1	32333839	32336233	-	1546	MARCKSL1	GO:0003779;GO:0005515;GO:0005516;GO:0005737;GO:0005856;GO:0005886;GO:0007015;GO:0007417;GO:0008283;GO:0008284;GO:0016020;GO:0051015;GO:0070062	K13536	-	S	2RYXK;35CAI;38FNY;3BJ31;3D4JF;3J1P2;48861;49646;4M9WG;4MX9S	MARCKS like 1 [Source:HGNC Symbol;Acc:HGNC:7142]	65108	P49006	GO:0007015//actin filament organization;GO:0007417//central nervous system development;GO:0008283//cell population proliferation;GO:0008284//positive regulation of cell population proliferation;	GO:0005737//cytoplasm;GO:0005856//cytoskeleton;GO:0005886//plasma membrane;GO:0016020//membrane;GO:0070062//extracellular exosome;	GO:0003779//actin binding;GO:0005515//protein binding;GO:0005516//calmodulin binding;GO:0051015//actin filament binding;	ko05140(Leishmaniasis);ko04666(Fc gamma R-mediated phagocytosis)
ENSG00000169245	30.9501	53.5757	8.32446	0.155378	-2.68615	2.36925e-09	1.1652e-07	4	76021118	76023497	-	1175	CXCL10	GO:0002690;GO:0005102;GO:0005125;GO:0005515;GO:0005576;GO:0005615;GO:0006935;GO:0006952;GO:0006954;GO:0006955;GO:0007165;GO:0007166;GO:0007186;GO:0007189;GO:0007267;GO:0007517;GO:0008009;GO:0008015;GO:0008201;GO:0008284;GO:0008603;GO:0009409;GO:0009605;GO:0009615;GO:0009617;GO:0009897;GO:0010332;GO:0010818;GO:0010819;GO:0010996;GO:0016525;GO:0030335;GO:0030593;GO:0032496;GO:0033280;GO:0034605;GO:…	K12671	-	O;M;T	2S7MM;35QV8;3A8K3;3BSBD;3D9IV;3JHKD;48G0M;49D0T;4MK3G;4N7AW	C-X-C motif chemokine ligand 10 [Source:HGNC Symbol;Acc:HGNC:10637]	3627	P02778	GO:0002690//positive regulation of leukocyte chemotaxis;GO:0006935//chemotaxis;GO:0006952//defense response;GO:0006954//inflammatory response;GO:0006955//immune response;GO:0007165//signal transduction;GO:0007166//cell surface receptor signaling pathway;GO:0007186//G protein-coupled receptor signaling pathway;GO:0007189//adenylate cyclase-activating G protein-coupled receptor signaling pathway;GO…	GO:0005576//extracellular region;GO:0005615//extracellular space;GO:0009897//external side of plasma membrane;	GO:0005102//signaling receptor binding;GO:0005125//cytokine activity;GO:0005515//protein binding;GO:0008009//chemokine activity;GO:0008201//heparin binding;GO:0008603//cAMP-dependent protein kinase regulator activity;GO:0042056//chemoattractant activity;GO:0045236//CXCR chemokine receptor binding;GO:0048248//CXCR3 chemokine receptor binding;	ko05171(Coronavirus disease - COVID-19);ko05169(Epstein-Barr virus infection);ko05164(Influenza A);ko05160(Hepatitis C);ko04668(TNF signaling pathway);ko04657(IL-17 signaling pathway);ko04623(Cytosolic DNA-sensing pathway);ko04622(RIG-I-like receptor signaling pathway);ko04620(Toll-like receptor signaling pathway);ko04062(Chemokine signaling pathway);ko04061(Viral protein interaction with cytokin…
ENSG00000185686	485.144	651.93	318.357	0.48833	-1.03407	2.85422e-09	1.38295e-07	22	22547701	22559361	-	3806	PRAME	GO:0000209;GO:0000785;GO:0005515;GO:0005634;GO:0005654;GO:0005694;GO:0005737;GO:0005794;GO:0005886;GO:0006915;GO:0008284;GO:0016020;GO:0016567;GO:0030154;GO:0031462;GO:0042974;GO:0043066;GO:0043161;GO:0045596;GO:0045892;GO:0048387;GO:1990756	-	-	S;K	2QWSJ;35KKX;3AFI0;3BWYW;3DETQ;3J958;484I8;4975W;4MEYF;4MYMD	PRAME nuclear receptor transcriptional regulator [Source:HGNC Symbol;Acc:HGNC:9336]	23532	P78395;A0A024R1E6	GO:0000209//protein polyubiquitination;GO:0006915//apoptotic process;GO:0008284//positive regulation of cell population proliferation;GO:0016567//protein ubiquitination;GO:0030154//cell differentiation;GO:0043066//negative regulation of apoptotic process;GO:0043161//proteasome-mediated ubiquitin-dependent protein catabolic process;GO:0045596//negative regulation of cell differentiation;GO:0045892…	GO:0000785//chromatin;GO:0005634//nucleus;GO:0005654//nucleoplasm;GO:0005694//chromosome;GO:0005737//cytoplasm;GO:0005794//Golgi apparatus;GO:0005886//plasma membrane;GO:0016020//membrane;GO:0031462//Cul2-RING ubiquitin ligase complex;	GO:0005515//protein binding;GO:0042974//retinoic acid receptor binding;GO:1990756//ubiquitin ligase-substrate adaptor activity;	-
ENSG00000163435	660.303	916.35	404.256	0.441159	-1.18063	3.07822e-09	1.47404e-07	1	202007945	202017183	+	7186	ELF3	GO:0000785;GO:0000978;GO:0000981;GO:0001228;GO:0001824;GO:0003677;GO:0003700;GO:0005515;GO:0005634;GO:0005654;GO:0005737;GO:0005794;GO:0005829;GO:0006355;GO:0006357;GO:0006366;GO:0006954;GO:0009653;GO:0030154;GO:0030198;GO:0030855;GO:0043565;GO:0045892;GO:0045944;GO:0060056;GO:1990837	K09429	-	K	KOG3804;35BHA;38CVP;3BII4;3CYE8;3J67I;48B8R;4903T;4MEVV;4N1RX	E74 like ETS transcription factor 3 [Source:HGNC Symbol;Acc:HGNC:3318]	1999	P78545;A0A024R974	GO:0001824//blastocyst development;GO:0006355//regulation of transcription, DNA-templated;GO:0006357//regulation of transcription by RNA polymerase II;GO:0006366//transcription by RNA polymerase II;GO:0006954//inflammatory response;GO:0009653//anatomical structure morphogenesis;GO:0030154//cell differentiation;GO:0030198//extracellular matrix organization;GO:0030855//epithelial cell differentiati…	GO:0000785//chromatin;GO:0005634//nucleus;GO:0005654//nucleoplasm;GO:0005737//cytoplasm;GO:0005794//Golgi apparatus;GO:0005829//cytosol;	GO:0000978//RNA polymerase II cis-regulatory region sequence-specific DNA binding;GO:0000981//DNA-binding transcription factor activity, RNA polymerase II-specific;GO:0001228//DNA-binding transcription activator activity, RNA polymerase II-specific;GO:0003677//DNA binding;GO:0003700//DNA-binding transcription factor activity;GO:0005515//protein binding;GO:0043565//sequence-specific DNA binding;GO…	-
ENSG00000175567	1137.69	1604.64	670.748	0.418005	-1.25841	3.45628e-09	1.63122e-07	11	73974672	73982843	-	2768	UCP2	GO:0000303;GO:0001666;GO:0005515;GO:0005737;GO:0005739;GO:0005743;GO:0006839;GO:0007565;GO:0007568;GO:0009409;GO:0009749;GO:0010942;GO:0016020;GO:0016021;GO:0017077;GO:0022857;GO:0031966;GO:0032869;GO:0032870;GO:0034198;GO:0043066;GO:0051881;GO:0061179;GO:0070542;GO:0071333;GO:0097421;GO:0120162;GO:1902600;GO:1990542;GO:1990845	K15103	-	C;U	KOG0753;35EFY;39BBG;3B9D8;3CX4V;3JFTS;47ZCV;48YCE;4MIJD;4MTA7	uncoupling protein 2 [Source:HGNC Symbol;Acc:HGNC:12518]	7351	P55851;A0A024R5N5	GO:0000303//response to superoxide;GO:0001666//response to hypoxia;GO:0006839//mitochondrial transport;GO:0007565//female pregnancy;GO:0007568//aging;GO:0009409//response to cold;GO:0009749//response to glucose;GO:0010942//positive regulation of cell death;GO:0032869//cellular response to insulin stimulus;GO:0032870//cellular response to hormone stimulus;GO:0034198//cellular response to amino aci…	GO:0005737//cytoplasm;GO:0005739//mitochondrion;GO:0005743//mitochondrial inner membrane;GO:0016020//membrane;GO:0016021//integral component of membrane;GO:0031966//mitochondrial membrane;	GO:0005515//protein binding;GO:0017077//oxidative phosphorylation uncoupler activity;GO:0022857//transmembrane transporter activity;	-
ENSG00000213626	381.173	517.426	244.92	0.473343	-1.07904	3.47847e-09	1.63698e-07	2	30231534	30323730	+	4532	LBH	GO:0005515;GO:0005634;GO:0005737;GO:0006355;GO:0010468;GO:0030879;GO:0032991;GO:0033147;GO:0043408;GO:0045892;GO:0045893;GO:0060644;GO:1904674;GO:1904677;GO:2000103;GO:2000737	-	-	K	2S1QG;35Q5U;3A68X;3BSP1;3D7H6;3JGVY;48EJV;49BKT;4MNAM;4N7FK	LBH regulator of WNT signaling pathway [Source:HGNC Symbol;Acc:HGNC:29532]	81606	Q53QV2	GO:0006355//regulation of transcription, DNA-templated;GO:0010468//regulation of gene expression;GO:0030879//mammary gland development;GO:0033147//negative regulation of intracellular estrogen receptor signaling pathway;GO:0043408//regulation of MAPK cascade;GO:0045892//negative regulation of transcription, DNA-templated;GO:0045893//positive regulation of transcription, DNA-templated;GO:0060644//…	GO:0005634//nucleus;GO:0005737//cytoplasm;GO:0032991//protein-containing complex;	GO:0005515//protein binding;	-
ENSG00000178597	50.7042	83.8093	17.5991	0.209989	-2.25161	3.94567e-09	1.83574e-07	4	7430285	7434930	-	4646	PSAPL1	GO:0005576;GO:0005615;GO:0005737;GO:0005764;GO:0005829;GO:0006629;GO:0006665;GO:0007193;GO:0019216;GO:0060736;GO:0060742	K12382	-	O;I;G	KOG1340;35HEE;3AGHG;3BWZG;3D3QZ;3JES0;489D7;48YHX;4MD88;4MY40	prosaposin like 1 [Source:HGNC Symbol;Acc:HGNC:33131]	768239	Q6NUJ1	GO:0006629//lipid metabolic process;GO:0006665//sphingolipid metabolic process;GO:0007193//adenylate cyclase-inhibiting G protein-coupled receptor signaling pathway;GO:0019216//regulation of lipid metabolic process;GO:0060736//prostate gland growth;GO:0060742//epithelial cell differentiation involved in prostate gland development;	GO:0005576//extracellular region;GO:0005615//extracellular space;GO:0005737//cytoplasm;GO:0005764//lysosome;GO:0005829//cytosol;	-	ko04142(Lysosome);ko00600(Sphingolipid metabolism)
ENSG00000114251	1898.07	2600.57	1195.56	0.45973	-1.12114	3.99921e-09	1.85539e-07	3	55465715	55490539	-	7153	WNT5A	GO:0001736;GO:0001756;GO:0001819;GO:0001822;GO:0001837;GO:0001843;GO:0001934;GO:0001938;GO:0001947;GO:0002009;GO:0002053;GO:0002088;GO:0002720;GO:0003138;GO:0003139;GO:0003281;GO:0003283;GO:0003323;GO:0003344;GO:0003401;GO:0003402;GO:0003408;GO:0005102;GO:0005109;GO:0005115;GO:0005125;GO:0005515;GO:0005543;GO:0005576;GO:0005615;GO:0005788;GO:0005796;GO:0005886;GO:0006468;GO:0007223;GO:0007254;GO:…	K00444	-	M;T	KOG3913;35FUW;38FGN;3BA3V;3CS34;3JB4J;485UI;48X5Q;4MA5F;4N1TE	Wnt family member 5A [Source:HGNC Symbol;Acc:HGNC:12784]	7474	P41221;A0A384N611;B3KQX9	GO:0001736//establishment of planar polarity;GO:0001756//somitogenesis;GO:0001819//positive regulation of cytokine production;GO:0001822//kidney development;GO:0001837//epithelial to mesenchymal transition;GO:0001843//neural tube closure;GO:0001934//positive regulation of protein phosphorylation;GO:0001938//positive regulation of endothelial cell proliferation;GO:0001947//heart looping;GO:0002009…	GO:0005576//extracellular region;GO:0005615//extracellular space;GO:0005788//endoplasmic reticulum lumen;GO:0005796//Golgi lumen;GO:0005886//plasma membrane;GO:0009986//cell surface;GO:0030666//endocytic vesicle membrane;GO:0030669//clathrin-coated endocytic vesicle membrane;GO:0031012//extracellular matrix;GO:0062023//collagen-containing extracellular matrix;GO:0070062//extracellular exosome;GO:…	GO:0005102//signaling receptor binding;GO:0005109//frizzled binding;GO:0005115//receptor tyrosine kinase-like orphan receptor binding;GO:0005125//cytokine activity;GO:0005515//protein binding;GO:0005543//phospholipid binding;GO:0019904//protein domain specific binding;GO:0048018//receptor ligand activity;GO:1902379//chemoattractant activity involved in axon guidance;	ko05226(Gastric cancer);ko05225(Hepatocellular carcinoma);ko05224(Breast cancer);ko05217(Basal cell carcinoma);ko05205(Proteoglycans in cancer);ko05200(Pathways in cancer);ko05165(Human papillomavirus infection);ko05022(Pathways of neurodegeneration - multiple diseases);ko05010(Alzheimer disease);ko04934(Cushing syndrome);ko04916(Melanogenesis);ko04550(Signaling pathways regulating pluripotency o…
ENSG00000125730	3409	4669.2	2148.8	0.460207	-1.11965	4.07212e-09	1.88387e-07	19	6677704	6730562	-	11577	C3	GO:0001798;GO:0001934;GO:0001970;GO:0002376;GO:0004866;GO:0005102;GO:0005515;GO:0005576;GO:0005615;GO:0005788;GO:0005886;GO:0006629;GO:0006631;GO:0006954;GO:0006955;GO:0006956;GO:0006957;GO:0006958;GO:0007165;GO:0007186;GO:0009617;GO:0009986;GO:0010575;GO:0010828;GO:0010866;GO:0010884;GO:0010951;GO:0016322;GO:0031715;GO:0032991;GO:0034774;GO:0035578;GO:0035846;GO:0045087;GO:0045745;GO:0045766;GO:…	K03990	-	O;J	KOG1366;35GCY;38EBJ;3BBY3;3CYVE;3J5VC;480FU;49297;4MFQF;4MTA8	complement C3 [Source:HGNC Symbol;Acc:HGNC:1318]	718	P01024;V9HWA9;B4DR57	GO:0001798//positive regulation of type IIa hypersensitivity;GO:0001934//positive regulation of protein phosphorylation;GO:0001970//positive regulation of activation of membrane attack complex;GO:0002376//immune system process;GO:0006629//lipid metabolic process;GO:0006631//fatty acid metabolic process;GO:0006954//inflammatory response;GO:0006955//immune response;GO:0006956//complement activation…	GO:0005576//extracellular region;GO:0005615//extracellular space;GO:0005788//endoplasmic reticulum lumen;GO:0005886//plasma membrane;GO:0009986//cell surface;GO:0032991//protein-containing complex;GO:0034774//secretory granule lumen;GO:0035578//azurophil granule lumen;GO:0070062//extracellular exosome;GO:0072562//blood microparticle;	GO:0004866//endopeptidase inhibitor activity;GO:0005102//signaling receptor binding;GO:0005515//protein binding;GO:0031715//C5L2 anaphylatoxin chemotactic receptor binding;	ko05322(Systemic lupus erythematosus);ko05203(Viral carcinogenesis);ko05171(Coronavirus disease - COVID-19);ko05168(Herpes simplex virus 1 infection);ko05167(Kaposi sarcoma-associated herpesvirus infection);ko05152(Tuberculosis);ko05150(Staphylococcus aureus infection);ko05142(Chagas disease);ko05140(Leishmaniasis);ko05134(Legionellosis);ko05133(Pertussis);ko05131(Shigellosis);ko04936(Alcoholic l…
ENSG00000186487	286.566	394.041	179.091	0.454498	-1.13765	4.37561e-09	2.00166e-07	2	1789113	2331664	-	35249	MYT1L	GO:0000122;GO:0000785;GO:0000978;GO:0000981;GO:0001227;GO:0003677;GO:0003700;GO:0005634;GO:0005694;GO:0006355;GO:0006357;GO:0007399;GO:0008270;GO:0030154;GO:0030182;GO:0046872;GO:0048663;GO:0048665;GO:0048666	K23193	-	S;K	KOG3803;35AIV;38FQY;3BF14;3CTPU;3J9YT;487RU;48YU7;4MEDB;4N5H3	myelin transcription factor 1 like [Source:HGNC Symbol;Acc:HGNC:7623]	23040	Q9UL68	GO:0000122//negative regulation of transcription by RNA polymerase II;GO:0006355//regulation of transcription, DNA-templated;GO:0006357//regulation of transcription by RNA polymerase II;GO:0007399//nervous system development;GO:0030154//cell differentiation;GO:0030182//neuron differentiation;GO:0048663//neuron fate commitment;GO:0048665//neuron fate specification;GO:0048666//neuron development;	GO:0000785//chromatin;GO:0005634//nucleus;GO:0005694//chromosome;	GO:0000978//RNA polymerase II cis-regulatory region sequence-specific DNA binding;GO:0000981//DNA-binding transcription factor activity, RNA polymerase II-specific;GO:0001227//DNA-binding transcription repressor activity, RNA polymerase II-specific;GO:0003677//DNA binding;GO:0003700//DNA-binding transcription factor activity;GO:0008270//zinc ion binding;GO:0046872//metal ion binding;	-
ENSG00000221843	174.405	246.749	102.061	0.413622	-1.27361	4.51833e-09	2.05546e-07	2	27537386	27582722	+	16403	C2orf16	-	-	-	S	2T2GT;35RZD;3AKH5;3C01M;3DG9X;3JJFR;48JK5;49GAI;4MN3B;4N1YY	chromosome 2 open reading frame 16 [Source:HGNC Symbol;Acc:HGNC:25275]	84226	Q68DN1	-	-	-	-
ENSG00000163491	265.908	365.615	166.202	0.454581	-1.13739	4.63711e-09	2.09207e-07	3	27106484	27369460	-	13183	NEK10	GO:0000166;GO:0004672;GO:0004674;GO:0005524;GO:0005576;GO:0006468;GO:0016301;GO:0016310;GO:0016740;GO:0031954;GO:0043406;GO:0046872;GO:0070372;GO:0106310;GO:0120197;GO:1902749;GO:1902911	K20879	EC:2.7.11.1	T	KOG0589;35J1S;38CP7;3BEGK;3D0EW;3JAXQ;489K8;495B9;4MB5K;4N12X	NIMA related kinase 10 [Source:HGNC Symbol;Acc:HGNC:18592]	152110	Q6ZWH5;Q8N774	GO:0006468//protein phosphorylation;GO:0016310//phosphorylation;GO:0031954//positive regulation of protein autophosphorylation;GO:0043406//positive regulation of MAP kinase activity;GO:0070372//regulation of ERK1 and ERK2 cascade;GO:0120197//mucociliary clearance;GO:1902749//regulation of cell cycle G2/M phase transition;	GO:0005576//extracellular region;GO:1902911//protein kinase complex;	GO:0000166//nucleotide binding;GO:0004672//protein kinase activity;GO:0004674//protein serine/threonine kinase activity;GO:0005524//ATP binding;GO:0016301//kinase activity;GO:0016740//transferase activity;GO:0046872//metal ion binding;GO:0106310//protein serine kinase activity;	-
ENSG00000134184	475.996	637.735	314.257	0.49277	-1.02101	4.758e-09	2.13484e-07	1	109687814	109709039	+	2512	GSTM1	GO:0004364;GO:0005737;GO:0005829;GO:0006629;GO:0006693;GO:0006749;GO:0016740;GO:0018916;GO:0019899;GO:0042178;GO:0042802;GO:0042803;GO:0043295;GO:0045171;GO:0051122;GO:0070458;GO:1901687	K00799	EC:2.5.1.18	O	KOG1695;3598Z;38YPE;3BFCR;3CZP0;3JIW3;482MY;49G3U;4MRRT;4MSNM	glutathione S-transferase mu 1 [Source:HGNC Symbol;Acc:HGNC:4632]	2944	P09488;X5DR03	GO:0006629//lipid metabolic process;GO:0006693//prostaglandin metabolic process;GO:0006749//glutathione metabolic process;GO:0018916//nitrobenzene metabolic process;GO:0042178//xenobiotic catabolic process;GO:0051122//hepoxilin biosynthetic process;GO:0070458//cellular detoxification of nitrogen compound;GO:1901687//glutathione derivative biosynthetic process;	GO:0005737//cytoplasm;GO:0005829//cytosol;GO:0045171//intercellular bridge;	GO:0004364//glutathione transferase activity;GO:0016740//transferase activity;GO:0019899//enzyme binding;GO:0042802//identical protein binding;GO:0042803//protein homodimerization activity;GO:0043295//glutathione binding;	ko05418(Fluid shear stress and atherosclerosis);ko05225(Hepatocellular carcinoma);ko05208(Chemical carcinogenesis - reactive oxygen species);ko05207(Chemical carcinogenesis - receptor activation);ko05204(Chemical carcinogenesis - DNA adducts);ko05200(Pathways in cancer);ko01524(Platinum drug resistance);ko00983(Drug metabolism - other enzymes);ko00982(Drug metabolism - cytochrome P450);ko00980(Me…
ENSG00000167332	50.8383	88.623	13.0536	0.147294	-2.76323	4.87298e-09	2.18046e-07	11	4680171	4697854	-	2907	OR51E2	GO:0003707;GO:0004930;GO:0004984;GO:0005768;GO:0005886;GO:0007165;GO:0007186;GO:0007608;GO:0016020;GO:0016021;GO:0016477;GO:0030318;GO:0031901;GO:0038023;GO:0043229;GO:0043401;GO:0043950;GO:0045777;GO:0050896;GO:0050911;GO:0071398;GO:0097325;GO:1900135	K04257	-	T;U	2QVRN;35GQX;39SE2;3BIHQ;3D1CA;3JCY7;480TJ;490R5;4MCKG;4N4N0	olfactory receptor family 51 subfamily E member 2 [Source:HGNC Symbol;Acc:HGNC:15195]	81285	Q9H255;A0A126GVK0	GO:0007165//signal transduction;GO:0007186//G protein-coupled receptor signaling pathway;GO:0007608//sensory perception of smell;GO:0016477//cell migration;GO:0030318//melanocyte differentiation;GO:0043401//steroid hormone mediated signaling pathway;GO:0043950//positive regulation of cAMP-mediated signaling;GO:0045777//positive regulation of blood pressure;GO:0050896//response to stimulus;GO:0050…	GO:0005768//endosome;GO:0005886//plasma membrane;GO:0016020//membrane;GO:0016021//integral component of membrane;GO:0031901//early endosome membrane;GO:0043229//intracellular organelle;	GO:0003707//steroid hormone receptor activity;GO:0004930//G protein-coupled receptor activity;GO:0004984//olfactory receptor activity;GO:0038023//signaling receptor activity;	ko04740(Olfactory transduction)
ENSG00000163362	721.032	963.985	478.08	0.495941	-1.01176	4.8953e-09	2.18448e-07	1	200891048	200915742	+	5341	INAVA	GO:0002221;GO:0002376;GO:0002720;GO:0005515;GO:0005634;GO:0005654;GO:0005737;GO:0016604;GO:0031398;GO:0032494;GO:0032495;GO:0032731;GO:0032733;GO:0032755;GO:0032874;GO:0034334;GO:0043123;GO:0043410;GO:0045087;GO:0060729;GO:0070431;GO:1903409	-	-	S;O	KOG3529;35CDB;38RC7;3BG4K;3D23N;3JDH8;4855W;493WP;4MA31;4N1BV	innate immunity activator [Source:HGNC Symbol;Acc:HGNC:25599]	55765	Q3KP66	GO:0002221//pattern recognition receptor signaling pathway;GO:0002376//immune system process;GO:0002720//positive regulation of cytokine production involved in immune response;GO:0031398//positive regulation of protein ubiquitination;GO:0032494//response to peptidoglycan;GO:0032495//response to muramyl dipeptide;GO:0032731//positive regulation of interleukin-1 beta production;GO:0032733//positive…	GO:0005634//nucleus;GO:0005654//nucleoplasm;GO:0005737//cytoplasm;GO:0016604//nuclear body;	GO:0005515//protein binding;	-
ENSG00000203668	6539.49	9255.06	3823.92	0.41317	-1.27519	5.01633e-09	2.2324e-07	1	241628851	241640369	-	7778	CHML	GO:0004930;GO:0005092;GO:0005096;GO:0005634;GO:0005654;GO:0005737;GO:0005829;GO:0005968;GO:0006886;GO:0007165;GO:0007186;GO:0007264;GO:0016020;GO:0016021;GO:0016192;GO:0018344;GO:0031267;GO:0050790	K23460	-	O;T;U	KOG4405;35MV6;3985T;3BGRA;3CV49;3JE9U;4805M;48VXB;4MI9D;4N8J6	CHM like Rab escort protein [Source:HGNC Symbol;Acc:HGNC:1941]	1122	P26374	GO:0006886//intracellular protein transport;GO:0007165//signal transduction;GO:0007186//G protein-coupled receptor signaling pathway;GO:0007264//small GTPase mediated signal transduction;GO:0016192//vesicle-mediated transport;GO:0018344//protein geranylgeranylation;GO:0050790//regulation of catalytic activity;	GO:0005634//nucleus;GO:0005654//nucleoplasm;GO:0005737//cytoplasm;GO:0005829//cytosol;GO:0005968//Rab-protein geranylgeranyltransferase complex;GO:0016020//membrane;GO:0016021//integral component of membrane;	GO:0004930//G protein-coupled receptor activity;GO:0005092//GDP-dissociation inhibitor activity;GO:0005096//GTPase activator activity;GO:0031267//small GTPase binding;	-
ENSG00000148848	491.416	657.164	325.669	0.495567	-1.01285	5.56732e-09	2.45097e-07	10	126012381	126388477	-	9882	ADAM12	GO:0004222;GO:0005515;GO:0005576;GO:0005654;GO:0005886;GO:0006508;GO:0007155;GO:0007229;GO:0007520;GO:0008233;GO:0008237;GO:0016020;GO:0016021;GO:0016787;GO:0017124;GO:0045766;GO:0046872	K06835	EC:3.4.24.-	O;L	KOG3607;35C8J;38B6W;3B9I0;3CU5P;3J1XB;47ZIE;49260;4M5V0;4MZR0	ADAM metallopeptidase domain 12 [Source:HGNC Symbol;Acc:HGNC:190]	8038	O43184	GO:0006508//proteolysis;GO:0007155//cell adhesion;GO:0007229//integrin-mediated signaling pathway;GO:0007520//myoblast fusion;GO:0045766//positive regulation of angiogenesis;	GO:0005576//extracellular region;GO:0005654//nucleoplasm;GO:0005886//plasma membrane;GO:0016020//membrane;GO:0016021//integral component of membrane;	GO:0004222//metalloendopeptidase activity;GO:0005515//protein binding;GO:0008233//peptidase activity;GO:0008237//metallopeptidase activity;GO:0016787//hydrolase activity;GO:0017124//SH3 domain binding;GO:0046872//metal ion binding;	-
ENSG00000138100	41.1756	68.0026	14.3485	0.211	-2.24469	5.63273e-09	2.46363e-07	2	27282429	27307439	+	2727	TRIM54	GO:0005515;GO:0005737;GO:0005856;GO:0005874;GO:0005875;GO:0007017;GO:0007026;GO:0007165;GO:0008017;GO:0008270;GO:0016567;GO:0030018;GO:0030154;GO:0046872;GO:0061630	K10653	-	Z;O	KOG2177;35EUH;38DV0;3BBKN;3CXE8;3J21H;480M3;48UU5;4M8MC;4N0YP	tripartite motif containing 54 [Source:HGNC Symbol;Acc:HGNC:16008]	57159	Q9BYV2	GO:0007017//microtubule-based process;GO:0007026//negative regulation of microtubule depolymerization;GO:0007165//signal transduction;GO:0016567//protein ubiquitination;GO:0030154//cell differentiation;	GO:0005737//cytoplasm;GO:0005856//cytoskeleton;GO:0005874//microtubule;GO:0005875//microtubule associated complex;GO:0030018//Z disc;	GO:0005515//protein binding;GO:0008017//microtubule binding;GO:0008270//zinc ion binding;GO:0046872//metal ion binding;GO:0061630//ubiquitin protein ligase activity;	-
ENSG00000114854	393.182	600.127	186.237	0.31033	-1.68812	5.66554e-09	2.46504e-07	3	52451100	52454041	-	1141	TNNC1	GO:0002086;GO:0003009;GO:0005509;GO:0005515;GO:0005829;GO:0005861;GO:0006937;GO:0010038;GO:0014883;GO:0031013;GO:0031014;GO:0032972;GO:0042803;GO:0043292;GO:0043462;GO:0046872;GO:0048306;GO:0051015;GO:0055010;GO:0060048;GO:1990584	K05865	-	Z;T;D	KOG0027;35MRC;3901R;3BH8P;3CRQE;3JAQ5;4822I;48USS;4MIB9;4MXNU	troponin C1, slow skeletal and cardiac type [Source:HGNC Symbol;Acc:HGNC:11943]	7134	P63316;Q6FH91	GO:0002086//diaphragm contraction;GO:0003009//skeletal muscle contraction;GO:0006937//regulation of muscle contraction;GO:0010038//response to metal ion;GO:0014883//transition between fast and slow fiber;GO:0032972//regulation of muscle filament sliding speed;GO:0043462//regulation of ATP-dependent activity;GO:0055010//ventricular cardiac muscle tissue morphogenesis;GO:0060048//cardiac muscle con…	GO:0005829//cytosol;GO:0005861//troponin complex;GO:0043292//contractile fiber;GO:1990584//cardiac Troponin complex;	GO:0005509//calcium ion binding;GO:0005515//protein binding;GO:0031013//troponin I binding;GO:0031014//troponin T binding;GO:0042803//protein homodimerization activity;GO:0046872//metal ion binding;GO:0048306//calcium-dependent protein binding;GO:0051015//actin filament binding;	ko05414(Dilated cardiomyopathy);ko05410(Hypertrophic cardiomyopathy);ko04261(Adrenergic signaling in cardiomyocytes);ko04260(Cardiac muscle contraction);ko04020(Calcium signaling pathway)
ENSG00000115414	46.7881	75.5885	17.9878	0.23797	-2.07115	7.57114e-09	3.16308e-07	2	215360440	215436073	-	17216	FN1	GO:0001525;GO:0001932;GO:0002020;GO:0005102;GO:0005178;GO:0005201;GO:0005515;GO:0005518;GO:0005576;GO:0005577;GO:0005604;GO:0005615;GO:0005788;GO:0005793;GO:0005886;GO:0006953;GO:0007044;GO:0007155;GO:0007160;GO:0007161;GO:0007229;GO:0007399;GO:0007507;GO:0008022;GO:0008201;GO:0008284;GO:0008360;GO:0009611;GO:0010628;GO:0010952;GO:0014068;GO:0016324;GO:0016504;GO:0018149;GO:0019899;GO:0031012;GO:…	K05717	-	S;T;W	2QPTS;35MPP;38QCR;3BEEU;3CW1X;3J5YD;482GD;4916Z;4MBHX;4MVRH	fibronectin 1 [Source:HGNC Symbol;Acc:HGNC:3778]	2335	P02751;Q6MZM7;Q9UQS6	GO:0001525//angiogenesis;GO:0001932//regulation of protein phosphorylation;GO:0006953//acute-phase response;GO:0007044//cell-substrate junction assembly;GO:0007155//cell adhesion;GO:0007160//cell-matrix adhesion;GO:0007161//calcium-independent cell-matrix adhesion;GO:0007229//integrin-mediated signaling pathway;GO:0007399//nervous system development;GO:0007507//heart development;GO:0008284//posit…	GO:0005576//extracellular region;GO:0005577//fibrinogen complex;GO:0005604//basement membrane;GO:0005615//extracellular space;GO:0005788//endoplasmic reticulum lumen;GO:0005793//endoplasmic reticulum-Golgi intermediate compartment;GO:0005886//plasma membrane;GO:0016324//apical plasma membrane;GO:0031012//extracellular matrix;GO:0031093//platelet alpha granule lumen;GO:0062023//collagen-containing…	GO:0002020//protease binding;GO:0005102//signaling receptor binding;GO:0005178//integrin binding;GO:0005201//extracellular matrix structural constituent;GO:0005515//protein binding;GO:0005518//collagen binding;GO:0008022//protein C-terminus binding;GO:0008201//heparin binding;GO:0016504//peptidase activator activity;GO:0019899//enzyme binding;GO:0042802//identical protein binding;GO:0043394//prot…	ko05222(Small cell lung cancer);ko05205(Proteoglycans in cancer);ko05200(Pathways in cancer);ko05165(Human papillomavirus infection);ko05146(Amoebiasis);ko05135(Yersinia infection);ko05100(Bacterial invasion of epithelial cells);ko04933(AGE-RAGE signaling pathway in diabetic complications);ko04810(Regulation of actin cytoskeleton);ko04512(ECM-receptor interaction);ko04510(Focal adhesion);ko04151(…
ENSG00000196154	4364.38	6246.53	2482.23	0.397377	-1.33142	8.9699e-09	3.68171e-07	1	153543613	153550136	-	946	S100A4	GO:0001837;GO:0003723;GO:0003779;GO:0005509;GO:0005515;GO:0005576;GO:0005615;GO:0005634;GO:0005737;GO:0042802;GO:0043005;GO:0043123;GO:0046872;GO:0046914;GO:0048306;GO:0048471;GO:0050786;GO:0062023;GO:0070062	K23761	-	S	2S4AU;35QCW;3A4P5;3BRN5;3D8AS;3JH4M;48FGC;49C24;4MJK0;4N71S	S100 calcium binding protein A4 [Source:HGNC Symbol;Acc:HGNC:10494]	6275	P26447	GO:0001837//epithelial to mesenchymal transition;GO:0043123//positive regulation of I-kappaB kinase/NF-kappaB signaling;	GO:0005576//extracellular region;GO:0005615//extracellular space;GO:0005634//nucleus;GO:0005737//cytoplasm;GO:0043005//neuron projection;GO:0048471//perinuclear region of cytoplasm;GO:0062023//collagen-containing extracellular matrix;GO:0070062//extracellular exosome;	GO:0003723//RNA binding;GO:0003779//actin binding;GO:0005509//calcium ion binding;GO:0005515//protein binding;GO:0042802//identical protein binding;GO:0046872//metal ion binding;GO:0046914//transition metal ion binding;GO:0048306//calcium-dependent protein binding;GO:0050786//RAGE receptor binding;	-
ENSG00000163131	506.05	683.673	328.427	0.480386	-1.05774	9.82838e-09	4.00397e-07	1	150730079	150765957	-	6888	CTSS	GO:0001968;GO:0002224;GO:0002250;GO:0004197;GO:0004252;GO:0005518;GO:0005576;GO:0005615;GO:0005764;GO:0005770;GO:0006508;GO:0006955;GO:0008233;GO:0008234;GO:0010447;GO:0016485;GO:0016787;GO:0019882;GO:0019886;GO:0022617;GO:0030574;GO:0031410;GO:0034769;GO:0036021;GO:0043202;GO:0043231;GO:0043236;GO:0043394;GO:0045335;GO:0048002;GO:0051603;GO:0062023;GO:0097067;GO:1904724;GO:1904813;GO:2001259	K01368	EC:3.4.22.27	O	KOG1543;35FYN;38ETE;3BHHF;3D04S;3J6HW;47ZKQ;48ZT3;4M7VI;4MYAT	cathepsin S [Source:HGNC Symbol;Acc:HGNC:2545]	1520	P25774	GO:0002224//toll-like receptor signaling pathway;GO:0002250//adaptive immune response;GO:0006508//proteolysis;GO:0006955//immune response;GO:0010447//response to acidic pH;GO:0016485//protein processing;GO:0019882//antigen processing and presentation;GO:0019886//antigen processing and presentation of exogenous peptide antigen via MHC class II;GO:0022617//extracellular matrix disassembly;GO:003057…	GO:0005576//extracellular region;GO:0005615//extracellular space;GO:0005764//lysosome;GO:0005770//late endosome;GO:0031410//cytoplasmic vesicle;GO:0036021//endolysosome lumen;GO:0043202//lysosomal lumen;GO:0043231//intracellular membrane-bounded organelle;GO:0045335//phagocytic vesicle;GO:0062023//collagen-containing extracellular matrix;GO:1904724//tertiary granule lumen;GO:1904813//ficolin-1-ri…	GO:0001968//fibronectin binding;GO:0004197//cysteine-type endopeptidase activity;GO:0004252//serine-type endopeptidase activity;GO:0005518//collagen binding;GO:0008233//peptidase activity;GO:0008234//cysteine-type peptidase activity;GO:0016787//hydrolase activity;GO:0043236//laminin binding;GO:0043394//proteoglycan binding;	ko05152(Tuberculosis);ko04612(Antigen processing and presentation);ko04210(Apoptosis);ko04145(Phagosome);ko04142(Lysosome)
ENSG00000115705	37.0897	61.846	12.3334	0.199421	-2.32611	1.03357e-08	4.17947e-07	2	1374066	1543711	+	8453	TPO	GO:0004447;GO:0004601;GO:0005509;GO:0005615;GO:0005886;GO:0005887;GO:0006590;GO:0006979;GO:0009986;GO:0016020;GO:0016021;GO:0016491;GO:0020037;GO:0035162;GO:0042446;GO:0042744;GO:0046872;GO:0071704;GO:0098869;GO:0110165	K00431	EC:1.11.1.8	S;O;T	KOG2408;35A45;39BIB;3BEG1;3CVGW;3J8EW;4885V;48V78;4MBP5;4N3WQ	thyroid peroxidase [Source:HGNC Symbol;Acc:HGNC:12015]	7173	P07202;Q502Y3;Q6P534	GO:0006590//thyroid hormone generation;GO:0006979//response to oxidative stress;GO:0035162//embryonic hemopoiesis;GO:0042446//hormone biosynthetic process;GO:0042744//hydrogen peroxide catabolic process;GO:0071704//organic substance metabolic process;GO:0098869//cellular oxidant detoxification;	GO:0005615//extracellular space;GO:0005886//plasma membrane;GO:0005887//integral component of plasma membrane;GO:0009986//cell surface;GO:0016020//membrane;GO:0016021//integral component of membrane;GO:0110165//cellular anatomical entity;	GO:0004447//iodide peroxidase activity;GO:0004601//peroxidase activity;GO:0005509//calcium ion binding;GO:0016491//oxidoreductase activity;GO:0020037//heme binding;GO:0046872//metal ion binding;	ko05320(Autoimmune thyroid disease);ko04918(Thyroid hormone synthesis);ko00350(Tyrosine metabolism)
ENSG00000179855	577.862	849.671	306.052	0.360201	-1.47313	1.04897e-08	4.2209e-07	19	3585478	3593541	+	4423	GIPC3	GO:0005515	K20056	-	-	-	GIPC PDZ domain containing family member 3 [Source:HGNC Symbol;Acc:HGNC:18183]	126326	Q8TF64	-	-	GO:0005515//protein binding;	-
ENSG00000147689	175.288	246.9	103.676	0.419912	-1.25184	1.09058e-08	4.36685e-07	8	123178960	123210079	+	6317	FAM83A	GO:0005515;GO:0005730;GO:0005737;GO:0006396;GO:0007165;GO:0007173;GO:0008283;GO:0019901;GO:0036312;GO:0042802	K23930	-	S	2QQDU;35BIA;39T4Y;3BJHW;3CXCS;3J5ZR;481IJ;492ZR;4M5XN;4N31A	family with sequence similarity 83 member A [Source:HGNC Symbol;Acc:HGNC:28210]	84985	Q86UY5	GO:0006396//RNA processing;GO:0007165//signal transduction;GO:0007173//epidermal growth factor receptor signaling pathway;GO:0008283//cell population proliferation;	GO:0005730//nucleolus;GO:0005737//cytoplasm;	GO:0005515//protein binding;GO:0019901//protein kinase binding;GO:0036312//phosphatidylinositol 3-kinase regulatory subunit binding;GO:0042802//identical protein binding;	-
ENSG00000162814	116.753	169.772	63.733	0.375403	-1.41349	1.11193e-08	4.43069e-07	1	217631324	217871696	+	6515	SPATA17	GO:0005515;GO:0005516;GO:0005737	K25546	-	S;Z	2QS0S;35BG7;38D2X;3BA9Q;3CXJS;3J84G;484ES;48V72;4M9WS;4MYA2	spermatogenesis associated 17 [Source:HGNC Symbol;Acc:HGNC:25184]	128153	Q96L03	-	GO:0005737//cytoplasm;	GO:0005515//protein binding;GO:0005516//calmodulin binding;	-
ENSG00000117595	13.4789	25.978	0.979908	0.0377208	-4.7285	1.12833e-08	4.47425e-07	1	209785617	209806175	-	5106	IRF6	GO:0000785;GO:0000976;GO:0000978;GO:0000981;GO:0001228;GO:0002376;GO:0003677;GO:0003700;GO:0005515;GO:0005634;GO:0005654;GO:0005737;GO:0005829;GO:0006355;GO:0006357;GO:0008283;GO:0008285;GO:0010839;GO:0030054;GO:0030154;GO:0030216;GO:0043565;GO:0043588;GO:0043616;GO:0045893;GO:0045944;GO:0048468;GO:0060021;GO:0060173;GO:0060644;GO:0070062;GO:0072089;GO:1904888;GO:1990837;GO:2000647	K10154	-	S;K	2QRNT;35J5C;38S2Z;3B9HU;3D2F1;3J4KF;48975;490GN;4M7YE;4MZJ4	interferon regulatory factor 6 [Source:HGNC Symbol;Acc:HGNC:6121]	3664	O14896;G0Z349	GO:0002376//immune system process;GO:0006355//regulation of transcription, DNA-templated;GO:0006357//regulation of transcription by RNA polymerase II;GO:0008283//cell population proliferation;GO:0008285//negative regulation of cell population proliferation;GO:0010839//negative regulation of keratinocyte proliferation;GO:0030154//cell differentiation;GO:0030216//keratinocyte differentiation;GO:004…	GO:0000785//chromatin;GO:0005634//nucleus;GO:0005654//nucleoplasm;GO:0005737//cytoplasm;GO:0005829//cytosol;GO:0030054//cell junction;GO:0070062//extracellular exosome;	GO:0000976//transcription cis-regulatory region binding;GO:0000978//RNA polymerase II cis-regulatory region sequence-specific DNA binding;GO:0000981//DNA-binding transcription factor activity, RNA polymerase II-specific;GO:0001228//DNA-binding transcription activator activity, RNA polymerase II-specific;GO:0003677//DNA binding;GO:0003700//DNA-binding transcription factor activity;GO:0005515//prot…	-
ENSG00000136244	201.038	279.899	122.177	0.436505	-1.19593	1.13132e-08	4.47526e-07	7	22725884	22732002	+	4321	IL6	GO:0001781;GO:0002314;GO:0002384;GO:0002446;GO:0002548;GO:0002639;GO:0002675;GO:0002690;GO:0005102;GO:0005125;GO:0005138;GO:0005515;GO:0005576;GO:0005615;GO:0005788;GO:0005896;GO:0006953;GO:0006954;GO:0006955;GO:0006959;GO:0007165;GO:0008083;GO:0008284;GO:0008285;GO:0010573;GO:0010574;GO:0010575;GO:0010628;GO:0010718;GO:0010888;GO:0014823;GO:0019221;GO:0030168;GO:0031018;GO:0031175;GO:0032494;GO:…	K05405	-	M;T	2S7Q4;35QC5;3A0DN;3BPED;3D25E;3JDUP;48BID;4995E;4MJ62;4N1R3	interleukin 6 [Source:HGNC Symbol;Acc:HGNC:6018]	3569	P05231;Q75MH2;B4DVM1	GO:0001781//neutrophil apoptotic process;GO:0002314//germinal center B cell differentiation;GO:0002384//hepatic immune response;GO:0002446//neutrophil mediated immunity;GO:0002548//monocyte chemotaxis;GO:0002639//positive regulation of immunoglobulin production;GO:0002675//positive regulation of acute inflammatory response;GO:0002690//positive regulation of leukocyte chemotaxis;GO:0006953//acute-…	GO:0005576//extracellular region;GO:0005615//extracellular space;GO:0005788//endoplasmic reticulum lumen;GO:0005896//interleukin-6 receptor complex;	GO:0005102//signaling receptor binding;GO:0005125//cytokine activity;GO:0005138//interleukin-6 receptor binding;GO:0005515//protein binding;GO:0008083//growth factor activity;	ko05417(Lipid and atherosclerosis);ko05410(Hypertrophic cardiomyopathy);ko05332(Graft-versus-host disease);ko05323(Rheumatoid arthritis);ko05321(Inflammatory bowel disease);ko05202(Transcriptional misregulation in cancer);ko05200(Pathways in cancer);ko05171(Coronavirus disease - COVID-19);ko05169(Epstein-Barr virus infection);ko05168(Herpes simplex virus 1 infection);ko05167(Kaposi sarcoma-associ…
ENSG00000143401	8516.92	11478	5555.89	0.484048	-1.04678	1.14603e-08	4.52253e-07	1	150218417	150236156	-	3605	ANP32E	GO:0000812;GO:0005515;GO:0005634;GO:0005737;GO:0006325;GO:0006457;GO:0019212;GO:0031410;GO:0042393;GO:0042981;GO:0043086;GO:0044183;GO:0140713	K18648	-	S;D	KOG2739;35MIX;38WAX;3BH9V;3D2ZT;3J9TM;481EN;493XF;4M65G;4MTBZ	acidic nuclear phosphoprotein 32 family member E [Source:HGNC Symbol;Acc:HGNC:16673]	81611	Q9BTT0	GO:0006325//chromatin organization;GO:0006457//protein folding;GO:0042981//regulation of apoptotic process;GO:0043086//negative regulation of catalytic activity;	GO:0000812//Swr1 complex;GO:0005634//nucleus;GO:0005737//cytoplasm;GO:0031410//cytoplasmic vesicle;	GO:0005515//protein binding;GO:0019212//phosphatase inhibitor activity;GO:0042393//histone binding;GO:0044183//protein folding chaperone;GO:0140713//histone chaperone activity;	-
ENSG00000146477	292.816	422.948	162.684	0.384642	-1.37841	1.21425e-08	4.76877e-07	6	160348378	160452577	+	3234	SLC22A3	GO:0001692;GO:0005326;GO:0005515;GO:0005886;GO:0005887;GO:0006811;GO:0006836;GO:0006837;GO:0008504;GO:0008514;GO:0015075;GO:0015101;GO:0015651;GO:0015695;GO:0015697;GO:0015711;GO:0015718;GO:0015844;GO:0015850;GO:0015872;GO:0016020;GO:0016021;GO:0019534;GO:0022857;GO:0032098;GO:0034220;GO:0042908;GO:0043025;GO:0051608;GO:0051610;GO:0051615;GO:0051620;GO:0051625;GO:0051649;GO:0055085;GO:0072530;GO:…	K08200	-	S;O;M;P;K;G	KOG0255;35HW4;38FJ1;3B9N9;3CT4W;3J695;480JB;494W4;4MBU3;4MTXQ	solute carrier family 22 member 3 [Source:HGNC Symbol;Acc:HGNC:10967]	6581	O75751	GO:0001692//histamine metabolic process;GO:0006811//ion transport;GO:0006836//neurotransmitter transport;GO:0006837//serotonin transport;GO:0015695//organic cation transport;GO:0015697//quaternary ammonium group transport;GO:0015711//organic anion transport;GO:0015718//monocarboxylic acid transport;GO:0015844//monoamine transport;GO:0015850//organic hydroxy compound transport;GO:0015872//dopamine…	GO:0005886//plasma membrane;GO:0005887//integral component of plasma membrane;GO:0016020//membrane;GO:0016021//integral component of membrane;GO:0043025//neuronal cell body;GO:0098793//presynapse;	GO:0005326//neurotransmitter transmembrane transporter activity;GO:0005515//protein binding;GO:0008504//monoamine transmembrane transporter activity;GO:0008514//organic anion transmembrane transporter activity;GO:0015075//ion transmembrane transporter activity;GO:0015101//organic cation transmembrane transporter activity;GO:0015651//quaternary ammonium group transmembrane transporter activity;GO:…	ko05231(Choline metabolism in cancer)
ENSG00000104419	6912.49	9636.76	4188.23	0.43461	-1.20221	1.22113e-08	4.78431e-07	8	133237175	133302022	-	12002	NDRG1	GO:0005515;GO:0005634;GO:0005737;GO:0005813;GO:0005815;GO:0005829;GO:0005856;GO:0005874;GO:0005886;GO:0005912;GO:0007165;GO:0008017;GO:0008285;GO:0010038;GO:0015630;GO:0016020;GO:0030330;GO:0031267;GO:0032287;GO:0042127;GO:0043015;GO:0045296;GO:0045576;GO:0048471;GO:0055038;GO:0070062;GO:0071456	K18266	-	S	KOG2931;35P2N;39RFU;3BH9F;3CYQN;3J3AV;484GA;48V1K;4MD33;4MW4K	N-myc downstream regulated 1 [Source:HGNC Symbol;Acc:HGNC:7679]	10397	Q92597	GO:0007165//signal transduction;GO:0008285//negative regulation of cell population proliferation;GO:0010038//response to metal ion;GO:0030330//DNA damage response, signal transduction by p53 class mediator;GO:0032287//peripheral nervous system myelin maintenance;GO:0042127//regulation of cell population proliferation;GO:0045576//mast cell activation;GO:0071456//cellular response to hypoxia;	GO:0005634//nucleus;GO:0005737//cytoplasm;GO:0005813//centrosome;GO:0005815//microtubule organizing center;GO:0005829//cytosol;GO:0005856//cytoskeleton;GO:0005874//microtubule;GO:0005886//plasma membrane;GO:0005912//adherens junction;GO:0015630//microtubule cytoskeleton;GO:0016020//membrane;GO:0048471//perinuclear region of cytoplasm;GO:0055038//recycling endosome membrane;GO:0070062//extracellul…	GO:0005515//protein binding;GO:0008017//microtubule binding;GO:0031267//small GTPase binding;GO:0043015//gamma-tubulin binding;GO:0045296//cadherin binding;	-
ENSG00000179913	340.977	515.613	166.342	0.322611	-1.63213	1.29641e-08	5.05191e-07	19	17794828	17813576	+	2769	B3GNT3	GO:0000139;GO:0005794;GO:0005887;GO:0006486;GO:0008194;GO:0008457;GO:0008499;GO:0008532;GO:0016020;GO:0016021;GO:0016266;GO:0016740;GO:0016757;GO:0016758;GO:0018146;GO:0030311;GO:0047223	K07970	-	M;G	KOG2287;35KNJ;39EMA;3BCRU;3CZX0;3J9K2;4886F;496XF;4MF67;4MTAJ	UDP-GlcNAc:betaGal beta-1,3-N- acetylglucosaminyltransferase 3 [Source:HGNC Symbol;Acc:HGNC:13528]	10331	Q9Y2A9	GO:0006486//protein glycosylation;GO:0016266//O-glycan processing;GO:0018146//keratan sulfate biosynthetic process;GO:0030311//poly-N-acetyllactosamine biosynthetic process;	GO:0000139//Golgi membrane;GO:0005794//Golgi apparatus;GO:0005887//integral component of plasma membrane;GO:0016020//membrane;GO:0016021//integral component of membrane;	GO:0008194//UDP-glycosyltransferase activity;GO:0008457//beta-galactosyl-N-acetylglucosaminylgalactosylglucosyl-ceramide beta-1,3-acetylglucosaminyltransferase activity;GO:0008499//UDP-galactose:beta-N-acetylglucosamine beta-1,3-galactosyltransferase activity;GO:0008532//N-acetyllactosaminide beta-1,3-N-acetylglucosaminyltransferase activity;GO:0016740//transferase activity;GO:0016757//glycosyltr…	ko00601(Glycosphingolipid biosynthesis - lacto and neolacto series);ko00512(Mucin type O-glycan biosynthesis)
ENSG00000166676	323.967	438.464	209.471	0.477737	-1.06571	1.75303e-08	6.69214e-07	16	10760919	10818794	-	5772	TVP23A	GO:0005515;GO:0009306;GO:0016020;GO:0016021;GO:0016192;GO:0030173	-	-	S;U	KOG3195;35E85;38DBJ;3BH23;3CYCI;3JBQV;48BK2;497B0;4MHQG;4MXD9	trans-golgi network vesicle protein 23 homolog A [Source:HGNC Symbol;Acc:HGNC:20398]	780776	A6NH52	GO:0009306//protein secretion;GO:0016192//vesicle-mediated transport;	GO:0016020//membrane;GO:0016021//integral component of membrane;GO:0030173//integral component of Golgi membrane;	GO:0005515//protein binding;	-
ENSG00000111348	46.8013	76.0695	17.5331	0.230487	-2.11724	1.8576e-08	7.04212e-07	12	14942031	14961728	-	2042	ARHGDIB	GO:0003924;GO:0005094;GO:0005096;GO:0005515;GO:0005737;GO:0005829;GO:0005856;GO:0007266;GO:0016020;GO:0031267;GO:0031410;GO:0035023;GO:0050790;GO:0070062;GO:1901164;GO:2000249	K12462	-	O;T;C	KOG3205;359K9;38ETA;3B9X2;3CUAV;3J3QR;480EM;48XTF;4MARU;4N3DE	Rho GDP dissociation inhibitor beta [Source:HGNC Symbol;Acc:HGNC:679]	397	P52566;A0A024RAS5	GO:0007266//Rho protein signal transduction;GO:0035023//regulation of Rho protein signal transduction;GO:0050790//regulation of catalytic activity;GO:1901164//negative regulation of trophoblast cell migration;GO:2000249//regulation of actin cytoskeleton reorganization;	GO:0005737//cytoplasm;GO:0005829//cytosol;GO:0005856//cytoskeleton;GO:0016020//membrane;GO:0031410//cytoplasmic vesicle;GO:0070062//extracellular exosome;	GO:0003924//GTPase activity;GO:0005094//Rho GDP-dissociation inhibitor activity;GO:0005096//GTPase activator activity;GO:0005515//protein binding;GO:0031267//small GTPase binding;	ko04962(Vasopressin-regulated water reabsorption);ko04722(Neurotrophin signaling pathway)
ENSG00000169903	17.5179	32.3586	2.67714	0.0827337	-3.59538	2.00798e-08	7.55972e-07	3	149474697	149503394	+	1530	TM4SF4	GO:0005515;GO:0016020;GO:0016021;GO:0042246	K24919	-	S	2QVGK;35H28;38YDP;3BA1Q;3CW5X;3JFJU;484MK;48Y2J;4M6BM;4MWW2	transmembrane 4 L six family member 4 [Source:HGNC Symbol;Acc:HGNC:11856]	7104	P48230	GO:0042246//tissue regeneration;	GO:0016020//membrane;GO:0016021//integral component of membrane;	GO:0005515//protein binding;	-
ENSG00000103460	32.1454	54.4017	9.88907	0.181779	-2.45974	2.07276e-08	7.69741e-07	16	52436417	52547802	-	6754	TOX3	GO:0003677;GO:0003682;GO:0003713;GO:0005515;GO:0005634;GO:0005654;GO:0005829;GO:0006357;GO:0006915;GO:0031490;GO:0042803;GO:0042981;GO:0043524;GO:0045944;GO:0051219	-	-	K;B	KOG0381;35KU7;391XQ;3BI3N;3CVAM;3JC4X;48A58;48WHF;4MFWC;4MZQ8	TOX high mobility group box family member 3 [Source:HGNC Symbol;Acc:HGNC:11972]	27324	O15405	GO:0006357//regulation of transcription by RNA polymerase II;GO:0006915//apoptotic process;GO:0042981//regulation of apoptotic process;GO:0043524//negative regulation of neuron apoptotic process;GO:0045944//positive regulation of transcription by RNA polymerase II;	GO:0005634//nucleus;GO:0005654//nucleoplasm;GO:0005829//cytosol;	GO:0003677//DNA binding;GO:0003682//chromatin binding;GO:0003713//transcription coactivator activity;GO:0005515//protein binding;GO:0031490//chromatin DNA binding;GO:0042803//protein homodimerization activity;GO:0051219//phosphoprotein binding;	-
ENSG00000171564	15.8549	29.7017	2.00803	0.0676064	-3.8867	2.09869e-08	7.77606e-07	4	154563011	154572807	+	4374	FGB	GO:0002250;GO:0002376;GO:0005102;GO:0005198;GO:0005201;GO:0005515;GO:0005576;GO:0005577;GO:0005615;GO:0005737;GO:0005783;GO:0005886;GO:0005938;GO:0007155;GO:0007160;GO:0007596;GO:0007599;GO:0009897;GO:0009986;GO:0030168;GO:0031091;GO:0031093;GO:0031639;GO:0034116;GO:0042730;GO:0043152;GO:0044320;GO:0045087;GO:0045202;GO:0045907;GO:0045921;GO:0050714;GO:0050839;GO:0051087;GO:0051258;GO:0051592;GO:…	K03904	-	S;M	KOG2579;35J42;38GIN;3BD08;3CS8P;3JA02;48278;492YG;4MAJU;4MXH4	fibrinogen beta chain [Source:HGNC Symbol;Acc:HGNC:3662]	2244	P02675;V9HVY1	GO:0002250//adaptive immune response;GO:0002376//immune system process;GO:0007155//cell adhesion;GO:0007160//cell-matrix adhesion;GO:0007596//blood coagulation;GO:0007599//hemostasis;GO:0030168//platelet activation;GO:0031639//plasminogen activation;GO:0034116//positive regulation of heterotypic cell-cell adhesion;GO:0042730//fibrinolysis;GO:0043152//induction of bacterial agglutination;GO:004432…	GO:0005576//extracellular region;GO:0005577//fibrinogen complex;GO:0005615//extracellular space;GO:0005737//cytoplasm;GO:0005783//endoplasmic reticulum;GO:0005886//plasma membrane;GO:0005938//cell cortex;GO:0009897//external side of plasma membrane;GO:0009986//cell surface;GO:0031091//platelet alpha granule;GO:0031093//platelet alpha granule lumen;GO:0045202//synapse;GO:0062023//collagen-containi…	GO:0005102//signaling receptor binding;GO:0005198//structural molecule activity;GO:0005201//extracellular matrix structural constituent;GO:0005515//protein binding;GO:0050839//cell adhesion molecule binding;GO:0051087//chaperone binding;	ko05171(Coronavirus disease - COVID-19);ko04613(Neutrophil extracellular trap formation);ko04611(Platelet activation);ko04610(Complement and coagulation cascades)
ENSG00000137673	59.0646	92.1322	25.997	0.282171	-1.82536	2.25582e-08	8.28331e-07	11	102520508	102530750	-	2320	MMP7	GO:0004175;GO:0004222;GO:0004252;GO:0005515;GO:0005576;GO:0005615;GO:0006508;GO:0006509;GO:0008233;GO:0008237;GO:0008270;GO:0016787;GO:0022617;GO:0030198;GO:0030335;GO:0030574;GO:0031012;GO:0031293;GO:0046872;GO:0070062	K01397	EC:3.4.24.23	O;M	KOG1565;35E2J;39WS9;3BI2A;3D0A6;3J8V3;484HA;48V33;4MC4F;4N5CV	matrix metallopeptidase 7 [Source:HGNC Symbol;Acc:HGNC:7174]	4316	P09237	GO:0006508//proteolysis;GO:0006509//membrane protein ectodomain proteolysis;GO:0022617//extracellular matrix disassembly;GO:0030198//extracellular matrix organization;GO:0030335//positive regulation of cell migration;GO:0030574//collagen catabolic process;GO:0031293//membrane protein intracellular domain proteolysis;	GO:0005576//extracellular region;GO:0005615//extracellular space;GO:0031012//extracellular matrix;GO:0070062//extracellular exosome;	GO:0004175//endopeptidase activity;GO:0004222//metalloendopeptidase activity;GO:0004252//serine-type endopeptidase activity;GO:0005515//protein binding;GO:0008233//peptidase activity;GO:0008237//metallopeptidase activity;GO:0008270//zinc ion binding;GO:0016787//hydrolase activity;GO:0046872//metal ion binding;	ko05166(Human T-cell leukemia virus 1 infection);ko04310(Wnt signaling pathway)
ENSG00000099812	1381.57	2105.81	657.329	0.312151	-1.67968	2.30998e-08	8.46319e-07	19	751112	764318	+	2980	MISP	GO:0000132;GO:0003779;GO:0005515;GO:0005737;GO:0005856;GO:0005884;GO:0005886;GO:0005925;GO:0005938;GO:0007049;GO:0016477;GO:0030864;GO:0031616;GO:0043231;GO:0051015;GO:0051301;GO:0051640;GO:0051660;GO:0070161;GO:0090307;GO:1904776;GO:1905721	-	-	S;Z	2RZZI;35BDG;39V9S;3BP2Y;3D3KX;3JD1N;487XF;4995W;4ME8G;4N4AT	mitotic spindle positioning [Source:HGNC Symbol;Acc:HGNC:27000]	126353	Q8IVT2	GO:0000132//establishment of mitotic spindle orientation;GO:0007049//cell cycle;GO:0016477//cell migration;GO:0051301//cell division;GO:0051640//organelle localization;GO:0051660//establishment of centrosome localization;GO:0090307//mitotic spindle assembly;GO:1904776//regulation of protein localization to cell cortex;	GO:0005737//cytoplasm;GO:0005856//cytoskeleton;GO:0005884//actin filament;GO:0005886//plasma membrane;GO:0005925//focal adhesion;GO:0005938//cell cortex;GO:0030864//cortical actin cytoskeleton;GO:0031616//spindle pole centrosome;GO:0043231//intracellular membrane-bounded organelle;GO:0070161//anchoring junction;GO:1905721//mitotic spindle astral microtubule end;	GO:0003779//actin binding;GO:0005515//protein binding;GO:0051015//actin filament binding;	-
ENSG00000157570	159.966	252.21	67.7215	0.268513	-1.89694	2.37363e-08	8.65765e-07	11	44726465	44932423	+	6014	TSPAN18	GO:0005887;GO:0016020;GO:0016021	K17353	-	S	KOG3882;3594D;38HTQ;3BFP7;3CXBB;3J92X;4872Q;497KY;4MDH4;4N6EA	tetraspanin 18 [Source:HGNC Symbol;Acc:HGNC:20660]	90139	Q96SJ8	-	GO:0005887//integral component of plasma membrane;GO:0016020//membrane;GO:0016021//integral component of membrane;	-	-
ENSG00000145934	17.4159	32.1172	2.71469	0.0845247	-3.56448	2.45553e-08	8.91666e-07	5	166979029	168264157	+	21297	TENM2	GO:0000122;GO:0005509;GO:0005634;GO:0005783;GO:0005794;GO:0005886;GO:0005887;GO:0007155;GO:0007157;GO:0007165;GO:0016020;GO:0016021;GO:0016605;GO:0030054;GO:0030175;GO:0030425;GO:0030426;GO:0042803;GO:0042995;GO:0043005;GO:0043197;GO:0045202;GO:0045211;GO:0046982;GO:0048666;GO:0050839;GO:0051491;GO:0098609	K24473	-	S;T;W;L	KOG1225;KOG4659;35M5U;38CNZ;3BCCK;3CTIR;3J4FC;4857M;48Z3W;4M82B;4MYTT	teneurin transmembrane protein 2 [Source:HGNC Symbol;Acc:HGNC:29943]	57451	Q9NT68;F8VNQ3	GO:0000122//negative regulation of transcription by RNA polymerase II;GO:0007155//cell adhesion;GO:0007157//heterophilic cell-cell adhesion via plasma membrane cell adhesion molecules;GO:0007165//signal transduction;GO:0048666//neuron development;GO:0051491//positive regulation of filopodium assembly;GO:0098609//cell-cell adhesion;	GO:0005634//nucleus;GO:0005783//endoplasmic reticulum;GO:0005794//Golgi apparatus;GO:0005886//plasma membrane;GO:0005887//integral component of plasma membrane;GO:0016020//membrane;GO:0016021//integral component of membrane;GO:0016605//PML body;GO:0030054//cell junction;GO:0030175//filopodium;GO:0030425//dendrite;GO:0030426//growth cone;GO:0042995//cell projection;GO:0043005//neuron projection;GO…	GO:0005509//calcium ion binding;GO:0042803//protein homodimerization activity;GO:0046982//protein heterodimerization activity;GO:0050839//cell adhesion molecule binding;	-
ENSG00000162494	36.1842	59.9754	12.3929	0.206634	-2.27485	2.63082e-08	9.46921e-07	1	13474973	13514003	-	2168	LRRC38	GO:0005249;GO:0005515;GO:0005886;GO:0005887;GO:0006811;GO:0008076;GO:0016020;GO:0016021;GO:0044325;GO:0071805;GO:0099104;GO:1903818	-	-	S;T;U	KOG0619;35N3Y;3917E;3BHQN;3CRKF;3J7E4;480S5;48YRM;4MKX4;4N60C	leucine rich repeat containing 38 [Source:HGNC Symbol;Acc:HGNC:27005]	126755	Q5VT99	GO:0006811//ion transport;GO:0071805//potassium ion transmembrane transport;GO:1903818//positive regulation of voltage-gated potassium channel activity;	GO:0005886//plasma membrane;GO:0005887//integral component of plasma membrane;GO:0008076//voltage-gated potassium channel complex;GO:0016020//membrane;GO:0016021//integral component of membrane;	GO:0005249//voltage-gated potassium channel activity;GO:0005515//protein binding;GO:0044325//transmembrane transporter binding;GO:0099104//potassium channel activator activity;	-
ENSG00000147155	676.353	956.083	396.623	0.414842	-1.26937	2.82457e-08	1.01221e-06	X	48521799	48528716	+	1768	EBP	GO:0000247;GO:0004769;GO:0005515;GO:0005634;GO:0005635;GO:0005783;GO:0005789;GO:0006629;GO:0006694;GO:0006695;GO:0008202;GO:0008203;GO:0016020;GO:0016021;GO:0016125;GO:0016126;GO:0016853;GO:0030097;GO:0030176;GO:0031410;GO:0033489;GO:0033490;GO:0042802;GO:0043231;GO:0043931;GO:0047750	K01824	EC:5.3.3.5	S;I	KOG4826;35JK5;39SJ4;3B97Y;3CZ0Q;3J6CW;48A3Z;48WB4;4M625;4N3C9	EBP cholestenol delta-isomerase [Source:HGNC Symbol;Acc:HGNC:3133]	10682	Q15125;A0A024QYX0	GO:0006629//lipid metabolic process;GO:0006694//steroid biosynthetic process;GO:0006695//cholesterol biosynthetic process;GO:0008202//steroid metabolic process;GO:0008203//cholesterol metabolic process;GO:0016125//sterol metabolic process;GO:0016126//sterol biosynthetic process;GO:0030097//hemopoiesis;GO:0033489//cholesterol biosynthetic process via desmosterol;GO:0033490//cholesterol biosyntheti…	GO:0005634//nucleus;GO:0005635//nuclear envelope;GO:0005783//endoplasmic reticulum;GO:0005789//endoplasmic reticulum membrane;GO:0016020//membrane;GO:0016021//integral component of membrane;GO:0030176//integral component of endoplasmic reticulum membrane;GO:0031410//cytoplasmic vesicle;GO:0043231//intracellular membrane-bounded organelle;	GO:0000247//C-8 sterol isomerase activity;GO:0004769//steroid delta-isomerase activity;GO:0005515//protein binding;GO:0016853//isomerase activity;GO:0042802//identical protein binding;GO:0047750//cholestenol delta-isomerase activity;	ko00100(Steroid biosynthesis)
ENSG00000067225	28659.9	38314.2	19005.6	0.496045	-1.01146	3.01351e-08	1.07287e-06	15	72199029	72231819	-	8572	PKM	GO:0000166;GO:0000287;GO:0003723;GO:0003729;GO:0003824;GO:0004713;GO:0004743;GO:0005515;GO:0005524;GO:0005576;GO:0005634;GO:0005737;GO:0005739;GO:0005791;GO:0005829;GO:0005929;GO:0006096;GO:0006417;GO:0008152;GO:0012501;GO:0016301;GO:0016310;GO:0016740;GO:0018108;GO:0023026;GO:0030955;GO:0031982;GO:0032869;GO:0034774;GO:0045296;GO:0046872;GO:0061621;GO:0062023;GO:0070062;GO:1903561;GO:1903672;GO:…	K00873	EC:2.7.1.40	F;G	KOG2323;35RW6;38BPM;3BD41;3CV2P;3J21U;482Z2;48X1U;4MM6Q;4N9FY	pyruvate kinase M1/2 [Source:HGNC Symbol;Acc:HGNC:9021]	5315	P14618;V9HWB8	GO:0006096//glycolytic process;GO:0006417//regulation of translation;GO:0008152//metabolic process;GO:0012501//programmed cell death;GO:0016310//phosphorylation;GO:0018108//peptidyl-tyrosine phosphorylation;GO:0032869//cellular response to insulin stimulus;GO:0061621//canonical glycolysis;GO:1903672//positive regulation of sprouting angiogenesis;GO:2000767//positive regulation of cytoplasmic tran…	GO:0005576//extracellular region;GO:0005634//nucleus;GO:0005737//cytoplasm;GO:0005739//mitochondrion;GO:0005791//rough endoplasmic reticulum;GO:0005829//cytosol;GO:0005929//cilium;GO:0031982//vesicle;GO:0034774//secretory granule lumen;GO:0062023//collagen-containing extracellular matrix;GO:0070062//extracellular exosome;GO:1903561//extracellular vesicle;GO:1904813//ficolin-1-rich granule lumen;	GO:0000166//nucleotide binding;GO:0000287//magnesium ion binding;GO:0003723//RNA binding;GO:0003729//mRNA binding;GO:0003824//catalytic activity;GO:0004713//protein tyrosine kinase activity;GO:0004743//pyruvate kinase activity;GO:0005515//protein binding;GO:0005524//ATP binding;GO:0016301//kinase activity;GO:0016740//transferase activity;GO:0023026//MHC class II protein complex binding;GO:0030955…	ko05230(Central carbon metabolism in cancer);ko05203(Viral carcinogenesis);ko05165(Human papillomavirus infection);ko04930(Type II diabetes mellitus);ko04922(Glucagon signaling pathway);ko00620(Pyruvate metabolism);ko00010(Glycolysis / Gluconeogenesis)
ENSG00000173838	60.9084	94.2994	27.5174	0.291809	-1.7769	3.24126e-08	1.1391e-06	17	62701314	62808344	-	4920	MARCHF10	GO:0005515;GO:0008270;GO:0016567;GO:0016740;GO:0046872	K10665	EC:2.3.2.27	A;O	KOG1609;35GY3;39TKA;3BA5X;3D3R5;3JC1B;485Y5;493EW;4M7R5;4MW38	membrane associated ring-CH-type finger 10 [Source:HGNC Symbol;Acc:HGNC:26655]	162333	Q8NA82;A0A140VKA1;B3KVK0	GO:0016567//protein ubiquitination;	-	GO:0005515//protein binding;GO:0008270//zinc ion binding;GO:0016740//transferase activity;GO:0046872//metal ion binding;	-
ENSG00000204614	17.7212	33.5045	1.93782	0.0578377	-4.11184	3.48162e-08	1.22095e-06	6	30136124	30148735	+	2481	TRIM40	GO:0005515;GO:0005737;GO:0008270;GO:0008385;GO:0010468;GO:0016567;GO:0016740;GO:0030308;GO:0032088;GO:0042177;GO:0045087;GO:0045116;GO:0046872;GO:0061630;GO:1900181;GO:1901223	K12016	-	O	KOG2177;35KVW;39XCG;3BM1Y;3CZIC;3JE8A;488CR;497C9;4ME5Y;4MU5P	tripartite motif containing 40 [Source:HGNC Symbol;Acc:HGNC:18736]	135644	Q6P9F5;A0A1U9X8U1	GO:0010468//regulation of gene expression;GO:0016567//protein ubiquitination;GO:0030308//negative regulation of cell growth;GO:0032088//negative regulation of NF-kappaB transcription factor activity;GO:0042177//negative regulation of protein catabolic process;GO:0045087//innate immune response;GO:0045116//protein neddylation;GO:1900181//negative regulation of protein localization to nucleus;GO:19…	GO:0005737//cytoplasm;GO:0008385//IkappaB kinase complex;	GO:0005515//protein binding;GO:0008270//zinc ion binding;GO:0016740//transferase activity;GO:0046872//metal ion binding;GO:0061630//ubiquitin protein ligase activity;	-
ENSG00000168675	228.244	312.062	144.426	0.462811	-1.1115	3.82696e-08	1.33066e-06	18	13217498	13652755	+	35894	LDLRAD4	GO:0000139;GO:0005515;GO:0005768;GO:0009968;GO:0010008;GO:0010719;GO:0010991;GO:0016020;GO:0016021;GO:0030336;GO:0030512;GO:0031901;GO:0043231;GO:0060394;GO:0070412	-	-	S;T	2QRYK;35MWG;38NVF;3BG2T;3CVAA;3J1NE;4821G;492AA;4MCMQ;4N67Z	low density lipoprotein receptor class A domain containing 4 [Source:HGNC Symbol;Acc:HGNC:1224]	753	O15165	GO:0009968//negative regulation of signal transduction;GO:0010719//negative regulation of epithelial to mesenchymal transition;GO:0010991//negative regulation of SMAD protein complex assembly;GO:0030336//negative regulation of cell migration;GO:0030512//negative regulation of transforming growth factor beta receptor signaling pathway;GO:0060394//negative regulation of pathway-restricted SMAD prot…	GO:0000139//Golgi membrane;GO:0005768//endosome;GO:0010008//endosome membrane;GO:0016020//membrane;GO:0016021//integral component of membrane;GO:0031901//early endosome membrane;GO:0043231//intracellular membrane-bounded organelle;	GO:0005515//protein binding;GO:0070412//R-SMAD binding;	-
ENSG00000179776	26.8293	46.717	6.94157	0.148588	-2.75061	3.91145e-08	1.35716e-06	16	66366622	66404784	+	6080	CDH5	GO:0000902;GO:0001932;GO:0001944;GO:0001955;GO:0005102;GO:0005509;GO:0005515;GO:0005654;GO:0005886;GO:0005911;GO:0005912;GO:0005923;GO:0006874;GO:0007043;GO:0007155;GO:0007156;GO:0007179;GO:0008013;GO:0008285;GO:0009897;GO:0009986;GO:0010628;GO:0016020;GO:0016021;GO:0016339;GO:0016342;GO:0019903;GO:0030054;GO:0030335;GO:0030513;GO:0031115;GO:0031334;GO:0031965;GO:0034332;GO:0035307;GO:0035633;GO:…	K06533	-	S	KOG3594;35KDV;392JD;3BBKE;3CVPM;3JEPW;47Z8W;48USP;4MA70;4N21D	cadherin 5 [Source:HGNC Symbol;Acc:HGNC:1764]	1003	P33151;Q59EA3	GO:0000902//cell morphogenesis;GO:0001932//regulation of protein phosphorylation;GO:0001944//vasculature development;GO:0001955//blood vessel maturation;GO:0006874//cellular calcium ion homeostasis;GO:0007043//cell-cell junction assembly;GO:0007155//cell adhesion;GO:0007156//homophilic cell adhesion via plasma membrane adhesion molecules;GO:0007179//transforming growth factor beta receptor signal…	GO:0005654//nucleoplasm;GO:0005886//plasma membrane;GO:0005911//cell-cell junction;GO:0005912//adherens junction;GO:0005923//bicellular tight junction;GO:0009897//external side of plasma membrane;GO:0009986//cell surface;GO:0016020//membrane;GO:0016021//integral component of membrane;GO:0016342//catenin complex;GO:0030054//cell junction;GO:0031965//nuclear membrane;GO:0070161//anchoring junction;…	GO:0005102//signaling receptor binding;GO:0005509//calcium ion binding;GO:0005515//protein binding;GO:0008013//beta-catenin binding;GO:0019903//protein phosphatase binding;GO:0043184//vascular endothelial growth factor receptor 2 binding;GO:0044325//transmembrane transporter binding;GO:0045296//cadherin binding;GO:0046872//metal ion binding;GO:0070051//fibrinogen binding;GO:0070700//BMP receptor …	ko05418(Fluid shear stress and atherosclerosis);ko04670(Leukocyte transendothelial migration);ko04514(Cell adhesion molecules)
ENSG00000183801	44.2206	82.4242	6.01697	0.0730001	-3.77596	4.17764e-08	1.43132e-06	11	7485388	7511377	+	3436	OLFML1	GO:0005576;GO:0005615;GO:0007165	K25448	-	A;W	KOG3545;35FJA;38FB0;3BDHH;3CUF2;3JBHZ;48405;496WM;4MB3V;4MSWD	olfactomedin like 1 [Source:HGNC Symbol;Acc:HGNC:24473]	283298	Q6UWY5;Q5HYE3	GO:0007165//signal transduction;	GO:0005576//extracellular region;GO:0005615//extracellular space;	-	-
ENSG00000184574	182.096	252.613	111.578	0.441696	-1.17887	4.43492e-08	1.50999e-06	12	6618835	6635960	-	2771	LPAR5	GO:0003674;GO:0004930;GO:0005575;GO:0005886;GO:0007165;GO:0007186;GO:0008150;GO:0016020;GO:0016021;GO:0032793;GO:0048266	K08390	-	S;T	2QUH0;35PCK;38ETB;3BMMZ;3CTSX;3JAU0;489SQ;48Z17;4M7VM;4MZIA	lysophosphatidic acid receptor 5 [Source:HGNC Symbol;Acc:HGNC:13307]	57121	Q9H1C0;Q5KU18	GO:0007165//signal transduction;GO:0007186//G protein-coupled receptor signaling pathway;GO:0008150//biological_process;GO:0032793//positive regulation of CREB transcription factor activity;GO:0048266//behavioral response to pain;	GO:0005575//cellular_component;GO:0005886//plasma membrane;GO:0016020//membrane;GO:0016021//integral component of membrane;	GO:0003674//molecular_function;GO:0004930//G protein-coupled receptor activity;	ko05200(Pathways in cancer);ko05130(Pathogenic Escherichia coli infection);ko04810(Regulation of actin cytoskeleton);ko04151(PI3K-Akt signaling pathway);ko04072(Phospholipase D signaling pathway);ko04015(Rap1 signaling pathway)
ENSG00000205336	401.004	583.489	218.518	0.374502	-1.41695	4.62814e-08	1.56602e-06	16	57610652	57665580	+	9011	ADGRG1	GO:0001525;GO:0004888;GO:0004930;GO:0005515;GO:0005518;GO:0005576;GO:0005886;GO:0005887;GO:0007155;GO:0007165;GO:0007166;GO:0007186;GO:0007189;GO:0007266;GO:0007267;GO:0007399;GO:0007420;GO:0008201;GO:0008285;GO:0010573;GO:0016020;GO:0016021;GO:0016477;GO:0021796;GO:0021801;GO:0021819;GO:0030154;GO:0035025;GO:0045121;GO:0045785;GO:0050840;GO:0061351;GO:0061484;GO:0070062;GO:0070528;GO:0072520;GO:…	K08450	-	S;T	KOG4193;35H49;39UH4;3BIP0;3CZHD;3JED4;480QX;48ZRW;4MFKF;4N40X	adhesion G protein-coupled receptor G1 [Source:HGNC Symbol;Acc:HGNC:4512]	9289	Q9Y653;A0A024R6U7	GO:0001525//angiogenesis;GO:0007155//cell adhesion;GO:0007165//signal transduction;GO:0007166//cell surface receptor signaling pathway;GO:0007186//G protein-coupled receptor signaling pathway;GO:0007189//adenylate cyclase-activating G protein-coupled receptor signaling pathway;GO:0007266//Rho protein signal transduction;GO:0007267//cell-cell signaling;GO:0007399//nervous system development;GO:000…	GO:0005576//extracellular region;GO:0005886//plasma membrane;GO:0005887//integral component of plasma membrane;GO:0016020//membrane;GO:0016021//integral component of membrane;GO:0045121//membrane raft;GO:0070062//extracellular exosome;GO:0097451//glial limiting end-foot;	GO:0004888//transmembrane signaling receptor activity;GO:0004930//G protein-coupled receptor activity;GO:0005515//protein binding;GO:0005518//collagen binding;GO:0008201//heparin binding;GO:0050840//extracellular matrix binding;	-
ENSG00000133067	88.4062	130.445	46.3672	0.355454	-1.49227	4.85241e-08	1.62511e-06	1	202193799	202319781	+	4685	LGR6	GO:0004888;GO:0004930;GO:0005515;GO:0005886;GO:0005887;GO:0007165;GO:0007186;GO:0007411;GO:0008201;GO:0016020;GO:0016021;GO:0016055;GO:0016500;GO:0030177;GO:0030335;GO:0031982;GO:0032588;GO:0042246;GO:0048495;GO:0050919;GO:0090263;GO:1990523	K08399	-	T;U	KOG0619;KOG2087;35APY;38DRQ;3B9GE;3CSEC;3J5S0;483J8;48Z5S;4MKG4;4MYKD	leucine rich repeat containing G protein-coupled receptor 6 [Source:HGNC Symbol;Acc:HGNC:19719]	59352	Q9HBX8	GO:0007165//signal transduction;GO:0007186//G protein-coupled receptor signaling pathway;GO:0007411//axon guidance;GO:0016055//Wnt signaling pathway;GO:0030177//positive regulation of Wnt signaling pathway;GO:0030335//positive regulation of cell migration;GO:0042246//tissue regeneration;GO:0050919//negative chemotaxis;GO:0090263//positive regulation of canonical Wnt signaling pathway;GO:1990523//…	GO:0005886//plasma membrane;GO:0005887//integral component of plasma membrane;GO:0016020//membrane;GO:0016021//integral component of membrane;GO:0031982//vesicle;GO:0032588//trans-Golgi network membrane;	GO:0004888//transmembrane signaling receptor activity;GO:0004930//G protein-coupled receptor activity;GO:0005515//protein binding;GO:0008201//heparin binding;GO:0016500//protein-hormone receptor activity;GO:0048495//Roundabout binding;	ko04310(Wnt signaling pathway)
ENSG00000186832	55.7515	86.6402	24.8627	0.286965	-1.80105	5.06705e-08	1.69008e-06	17	41609778	41615899	-	2477	KRT16	GO:0001533;GO:0002009;GO:0005198;GO:0005200;GO:0005515;GO:0005634;GO:0005829;GO:0005856;GO:0005882;GO:0006954;GO:0007010;GO:0007568;GO:0030216;GO:0030336;GO:0030855;GO:0031424;GO:0042633;GO:0045087;GO:0045104;GO:0045109;GO:0051546;GO:0061436;GO:0070062	K07604	-	S;Z	2QTM6;35UPU;38D73;3B94K;3CVR3;3JNUE;48311;48V97;4MRWP;4N9PN	keratin 16 [Source:HGNC Symbol;Acc:HGNC:6423]	3868	P08779	GO:0002009//morphogenesis of an epithelium;GO:0006954//inflammatory response;GO:0007010//cytoskeleton organization;GO:0007568//aging;GO:0030216//keratinocyte differentiation;GO:0030336//negative regulation of cell migration;GO:0030855//epithelial cell differentiation;GO:0031424//keratinization;GO:0042633//hair cycle;GO:0045087//innate immune response;GO:0045104//intermediate filament cytoskeleton…	GO:0001533//cornified envelope;GO:0005634//nucleus;GO:0005829//cytosol;GO:0005856//cytoskeleton;GO:0005882//intermediate filament;GO:0070062//extracellular exosome;	GO:0005198//structural molecule activity;GO:0005200//structural constituent of cytoskeleton;GO:0005515//protein binding;	ko05150(Staphylococcus aureus infection);ko04915(Estrogen signaling pathway)
ENSG00000185215	1912.63	2675.22	1150.05	0.429889	-1.21796	5.48503e-08	1.81839e-06	14	103121476	103137439	+	5058	TNFAIP2	GO:0000145;GO:0000149;GO:0001525;GO:0005515;GO:0005615;GO:0006887;GO:0030154;GO:0051601	K19989	-	U	KOG2286;35J45;38FME;3BB5K;3CXAZ;3J7N6;487EP;48W8S;4M9M2;4N3U5	TNF alpha induced protein 2 [Source:HGNC Symbol;Acc:HGNC:11895]	7127	Q03169	GO:0001525//angiogenesis;GO:0006887//exocytosis;GO:0030154//cell differentiation;GO:0051601//exocyst localization;	GO:0000145//exocyst;GO:0005615//extracellular space;	GO:0000149//SNARE binding;GO:0005515//protein binding;	-
ENSG00000173237	213.314	344.331	82.2973	0.239006	-2.06488	7.41749e-08	2.39929e-06	11	66975277	66977009	+	1195	C11orf86	-	-	-	S	2SY9F;35R6K;3A4W7;3BRQG;3D8F3;3JHCY;48FEA;49C4Z;4MPHC;4N8V3	chromosome 11 open reading frame 86 [Source:HGNC Symbol;Acc:HGNC:34442]	254439	A6NJI1	-	-	-	-
ENSG00000059691	312.524	417.149	207.899	0.49838	-1.00468	7.73971e-08	2.49514e-06	4	151670504	151761007	-	11741	GATB	GO:0000166;GO:0003824;GO:0005515;GO:0005524;GO:0005739;GO:0006412;GO:0016740;GO:0016874;GO:0016884;GO:0030956;GO:0032543;GO:0050567;GO:0070681	K02434	-	J	KOG2438;35HHN;38FEW;3BBYP;3CVHW;3JA71;4854B;49212;4MF6E;4N5AI	glutamyl-tRNA amidotransferase subunit B [Source:HGNC Symbol;Acc:HGNC:8849]	5188	O75879	GO:0006412//translation;GO:0032543//mitochondrial translation;GO:0070681//glutaminyl-tRNAGln biosynthesis via transamidation;	GO:0005739//mitochondrion;GO:0030956//glutamyl-tRNA(Gln) amidotransferase complex;	GO:0000166//nucleotide binding;GO:0003824//catalytic activity;GO:0005515//protein binding;GO:0005524//ATP binding;GO:0016740//transferase activity;GO:0016874//ligase activity;GO:0016884//carbon-nitrogen ligase activity, with glutamine as amido-N-donor;GO:0050567//glutaminyl-tRNA synthase (glutamine-hydrolyzing) activity;	ko00970(Aminoacyl-tRNA biosynthesis)
ENSG00000184792	1320.9	1855.19	786.604	0.424002	-1.23786	8.25244e-08	2.64482e-06	22	30693782	30907824	+	6632	OSBP2	GO:0005515;GO:0005829;GO:0005886;GO:0006869;GO:0007286;GO:0008289;GO:0015248;GO:0015485;GO:0015918;GO:0016020;GO:0032934;GO:0043231;GO:0097038;GO:0097440	K20462	-	O;T;I;U	KOG1737;35H9Y;38D4N;3BBDK;3CUIB;3J2BM;480TT;48ZN3;4MIC5;4MXH7	oxysterol binding protein 2 [Source:HGNC Symbol;Acc:HGNC:8504]	23762	Q969R2	GO:0006869//lipid transport;GO:0007286//spermatid development;GO:0015918//sterol transport;	GO:0005829//cytosol;GO:0005886//plasma membrane;GO:0016020//membrane;GO:0043231//intracellular membrane-bounded organelle;GO:0097038//perinuclear endoplasmic reticulum;GO:0097440//apical dendrite;	GO:0005515//protein binding;GO:0008289//lipid binding;GO:0015248//sterol transporter activity;GO:0015485//cholesterol binding;GO:0032934//sterol binding;	-
ENSG00000149418	256.799	393.487	120.111	0.305246	-1.71195	9.76863e-08	3.1004e-06	11	130159782	130210362	+	4116	ST14	GO:0001843;GO:0004252;GO:0005515;GO:0005576;GO:0005615;GO:0005886;GO:0005887;GO:0006508;GO:0008233;GO:0008236;GO:0016020;GO:0016021;GO:0016323;GO:0016787;GO:0019897;GO:0030163;GO:0030216;GO:0060672	K08670	EC:3.4.21.109	O;E	KOG3627;35VSG;39MWJ;3BNKJ;3E4N4;3JQ2F;48RAA;49MVW;4MR9C;4N9P4	ST14 transmembrane serine protease matriptase [Source:HGNC Symbol;Acc:HGNC:11344]	6768	Q9Y5Y6	GO:0001843//neural tube closure;GO:0006508//proteolysis;GO:0030163//protein catabolic process;GO:0030216//keratinocyte differentiation;GO:0060672//epithelial cell morphogenesis involved in placental branching;	GO:0005576//extracellular region;GO:0005615//extracellular space;GO:0005886//plasma membrane;GO:0005887//integral component of plasma membrane;GO:0016020//membrane;GO:0016021//integral component of membrane;GO:0016323//basolateral plasma membrane;GO:0019897//extrinsic component of plasma membrane;	GO:0004252//serine-type endopeptidase activity;GO:0005515//protein binding;GO:0008233//peptidase activity;GO:0008236//serine-type peptidase activity;GO:0016787//hydrolase activity;	ko05206(MicroRNAs in cancer)
ENSG00000203499	69.2848	104.385	34.1851	0.327492	-1.61047	1.06838e-07	3.37777e-06	8	143734139	143790645	+	4984	IQANK1	GO:0005515;GO:0005634;GO:0005737;GO:2000812	-	-	-	-	IQ motif and ankyrin repeat containing 1 [Source:HGNC Symbol;Acc:HGNC:49576]	642574	-	GO:2000812//regulation of barbed-end actin filament capping;	GO:0005634//nucleus;GO:0005737//cytoplasm;	GO:0005515//protein binding;	-
ENSG00000092068	49.5521	82.7357	16.3686	0.197842	-2.33758	1.1255e-07	3.52936e-06	14	23125295	23183674	-	5991	SLC7A8	GO:0005515;GO:0005737;GO:0005886;GO:0005887;GO:0006865;GO:0009636;GO:0009925;GO:0015101;GO:0015171;GO:0015175;GO:0015179;GO:0015180;GO:0015187;GO:0015190;GO:0015349;GO:0015695;GO:0015804;GO:0015807;GO:0015816;GO:0015820;GO:0015827;GO:0015829;GO:0016020;GO:0016021;GO:0016323;GO:0016324;GO:0019534;GO:0022857;GO:0031528;GO:0035524;GO:0042605;GO:0055065;GO:0055085;GO:0070327;GO:0089718;GO:0098713;GO:…	K13781	-	P;E	KOG1287;35DI0;38BBK;3B9U2;3CR7T;3JG08;48087;49425;4M9SE;4MWJG	solute carrier family 7 member 8 [Source:HGNC Symbol;Acc:HGNC:11066]	23428	Q9UHI5;Q53EM9	GO:0006865//amino acid transport;GO:0009636//response to toxic substance;GO:0015695//organic cation transport;GO:0015804//neutral amino acid transport;GO:0015807//L-amino acid transport;GO:0015816//glycine transport;GO:0015820//leucine transport;GO:0015827//tryptophan transport;GO:0015829//valine transport;GO:0035524//proline transmembrane transport;GO:0055065//metal ion homeostasis;GO:0055085//t…	GO:0005737//cytoplasm;GO:0005886//plasma membrane;GO:0005887//integral component of plasma membrane;GO:0009925//basal plasma membrane;GO:0016020//membrane;GO:0016021//integral component of membrane;GO:0016323//basolateral plasma membrane;GO:0016324//apical plasma membrane;GO:0031528//microvillus membrane;	GO:0005515//protein binding;GO:0015101//organic cation transmembrane transporter activity;GO:0015171//amino acid transmembrane transporter activity;GO:0015175//neutral amino acid transmembrane transporter activity;GO:0015179//L-amino acid transmembrane transporter activity;GO:0015180//L-alanine transmembrane transporter activity;GO:0015187//glycine transmembrane transporter activity;GO:0015190//L…	ko04974(Protein digestion and absorption)
ENSG00000188643	1956.39	2776.78	1136.01	0.409109	-1.28944	1.1271e-07	3.52936e-06	1	153606886	153613145	-	1701	S100A16	GO:0003723;GO:0005509;GO:0005515;GO:0005615;GO:0005634;GO:0005730;GO:0005737;GO:0005829;GO:0005886;GO:0042802;GO:0042803;GO:0046872;GO:0048306;GO:0051592;GO:0070062	K23768	-	S	2S6F9;35Q71;3A2AN;3BQZ4;3D77G;3JGY8;48EXN;49BRR;4MJYT;4N77N	S100 calcium binding protein A16 [Source:HGNC Symbol;Acc:HGNC:20441]	140576	Q96FQ6	GO:0051592//response to calcium ion;	GO:0005615//extracellular space;GO:0005634//nucleus;GO:0005730//nucleolus;GO:0005737//cytoplasm;GO:0005829//cytosol;GO:0005886//plasma membrane;GO:0070062//extracellular exosome;	GO:0003723//RNA binding;GO:0005509//calcium ion binding;GO:0005515//protein binding;GO:0042802//identical protein binding;GO:0042803//protein homodimerization activity;GO:0046872//metal ion binding;GO:0048306//calcium-dependent protein binding;	-
ENSG00000154438	74.5583	111.34	37.7762	0.339285	-1.55943	1.15745e-07	3.59431e-06	7	117363222	117428123	-	3049	ASZ1	GO:0005515;GO:0005737;GO:0007140;GO:0007283;GO:0030154;GO:0031047;GO:0034587;GO:0043046;GO:0051321;GO:0071546	K18410	-	S;I	KOG0504;35K51;3A0WN;3BPHY;3CY26;3J33G;482UZ;491NZ;4MB27;4MVS3	ankyrin repeat, SAM and basic leucine zipper domain containing 1 [Source:HGNC Symbol;Acc:HGNC:1350]	136991	Q8WWH4	GO:0007140//male meiotic nuclear division;GO:0007283//spermatogenesis;GO:0030154//cell differentiation;GO:0031047//gene silencing by RNA;GO:0034587//piRNA metabolic process;GO:0043046//DNA methylation involved in gamete generation;GO:0051321//meiotic cell cycle;	GO:0005737//cytoplasm;GO:0071546//pi-body;	GO:0005515//protein binding;	-
ENSG00000157703	11.0849	21.5078	0.662012	0.0307801	-5.02186	1.16321e-07	3.59431e-06	7	138594285	138701362	-	6312	SVOPL	GO:0005515;GO:0016020;GO:0016021;GO:0022857;GO:0055085	-	-	S;E;U	KOG0253;358VB;38BRT;3BCKS;3CUK1;3J23Z;483S1;49123;4MG28;4MX9Q	SVOP like [Source:HGNC Symbol;Acc:HGNC:27034]	136306	Q8N434	GO:0055085//transmembrane transport;	GO:0016020//membrane;GO:0016021//integral component of membrane;	GO:0005515//protein binding;GO:0022857//transmembrane transporter activity;	-
ENSG00000188191	372.604	584.252	160.955	0.275489	-1.85993	1.44581e-07	4.35257e-06	7	549197	727650	-	4988	PRKAR1B	GO:0000166;GO:0001932;GO:0004862;GO:0005515;GO:0005737;GO:0005771;GO:0005829;GO:0005886;GO:0005952;GO:0006468;GO:0007611;GO:0008603;GO:0016020;GO:0030552;GO:0034236;GO:0045202;GO:0045859;GO:0050804;GO:0097546;GO:0098685;GO:0098686;GO:0098693;GO:0098978;GO:0140678;GO:1900273;GO:1903367;GO:1904058;GO:2000463;GO:2000480	K04739	-	T	KOG1113;35BU8;38GS1;3BBF2;3CS4Z;3J9XA;486N9;48XS9;4M6QU;4MWKV	protein kinase cAMP-dependent type I regulatory subunit beta [Source:HGNC Symbol;Acc:HGNC:9390]	5575	P31321	GO:0001932//regulation of protein phosphorylation;GO:0006468//protein phosphorylation;GO:0007611//learning or memory;GO:0045859//regulation of protein kinase activity;GO:0050804//modulation of chemical synaptic transmission;GO:0098693//regulation of synaptic vesicle cycle;GO:1900273//positive regulation of long-term synaptic potentiation;GO:1903367//positive regulation of fear response;GO:1904058…	GO:0005737//cytoplasm;GO:0005771//multivesicular body;GO:0005829//cytosol;GO:0005886//plasma membrane;GO:0005952//cAMP-dependent protein kinase complex;GO:0016020//membrane;GO:0045202//synapse;GO:0097546//ciliary base;GO:0098685//Schaffer collateral - CA1 synapse;GO:0098686//hippocampal mossy fiber to CA3 synapse;GO:0098978//glutamatergic synapse;	GO:0000166//nucleotide binding;GO:0004862//cAMP-dependent protein kinase inhibitor activity;GO:0005515//protein binding;GO:0008603//cAMP-dependent protein kinase regulator activity;GO:0030552//cAMP binding;GO:0034236//protein kinase A catalytic subunit binding;GO:0140678//molecular function inhibitor activity;	ko04910(Insulin signaling pathway)
ENSG00000204291	658.12	906.456	409.784	0.452073	-1.14537	1.62136e-07	4.81904e-06	9	98943179	99070792	+	6653	COL15A1	GO:0001525;GO:0001886;GO:0005201;GO:0005576;GO:0005581;GO:0005582;GO:0005604;GO:0005615;GO:0005788;GO:0007155;GO:0007165;GO:0016021;GO:0030020;GO:0030154;GO:0030198;GO:0031012;GO:0062023;GO:0070062	K08135	-	W;L	KOG3546;35HPW;38I1B;3BAXZ;3CTMW;3J8TQ;480SR;48VA9;4MI8X;4N6DJ	collagen type XV alpha 1 chain [Source:HGNC Symbol;Acc:HGNC:2192]	1306	P39059;B3KTP7	GO:0001525//angiogenesis;GO:0001886//endothelial cell morphogenesis;GO:0007155//cell adhesion;GO:0007165//signal transduction;GO:0030154//cell differentiation;GO:0030198//extracellular matrix organization;	GO:0005576//extracellular region;GO:0005581//collagen trimer;GO:0005582//collagen type XV trimer;GO:0005604//basement membrane;GO:0005615//extracellular space;GO:0005788//endoplasmic reticulum lumen;GO:0016021//integral component of membrane;GO:0031012//extracellular matrix;GO:0062023//collagen-containing extracellular matrix;GO:0070062//extracellular exosome;	GO:0005201//extracellular matrix structural constituent;GO:0030020//extracellular matrix structural constituent conferring tensile strength;	ko04974(Protein digestion and absorption)
ENSG00000074803	9.75503	19.1624	0.347668	0.0181432	-5.78442	1.66854e-07	4.92354e-06	15	48178438	48304078	+	12838	SLC12A1	GO:0005886;GO:0006811;GO:0006813;GO:0006814;GO:0006884;GO:0008511;GO:0015293;GO:0015377;GO:0015379;GO:0016020;GO:0016021;GO:0016324;GO:0022857;GO:0034220;GO:0035725;GO:0055064;GO:0055075;GO:0055078;GO:0055085;GO:0070062;GO:1902476;GO:1990573	K14425	-	P;E	KOG2083;35F9B;3AKK3;3BCJ8;3CU2U;3J5FC;47Z46;494IX;4MI85;4MZ6E	solute carrier family 12 member 1 [Source:HGNC Symbol;Acc:HGNC:10910]	6557	Q13621;Q8IUN5	GO:0006811//ion transport;GO:0006813//potassium ion transport;GO:0006814//sodium ion transport;GO:0006884//cell volume homeostasis;GO:0034220//ion transmembrane transport;GO:0035725//sodium ion transmembrane transport;GO:0055064//chloride ion homeostasis;GO:0055075//potassium ion homeostasis;GO:0055078//sodium ion homeostasis;GO:0055085//transmembrane transport;GO:1902476//chloride transmembrane …	GO:0005886//plasma membrane;GO:0016020//membrane;GO:0016021//integral component of membrane;GO:0016324//apical plasma membrane;GO:0070062//extracellular exosome;	GO:0008511//sodium:potassium:chloride symporter activity;GO:0015293//symporter activity;GO:0015377//cation:chloride symporter activity;GO:0015379//potassium:chloride symporter activity;GO:0022857//transmembrane transporter activity;	-
ENSG00000158825	1112.51	1584.14	640.873	0.404555	-1.30559	1.78667e-07	5.26265e-06	1	20589086	20618903	+	820	CDA	GO:0001882;GO:0003824;GO:0004126;GO:0005515;GO:0005576;GO:0005829;GO:0007166;GO:0008270;GO:0008655;GO:0009972;GO:0016787;GO:0019858;GO:0030308;GO:0034774;GO:0042802;GO:0042803;GO:0044206;GO:0045980;GO:0046872;GO:0046898;GO:0047844;GO:0071217;GO:1904724;GO:1904813	K01489	EC:3.5.4.5	F	KOG0833;35PYP;3A5YV;3BSRU;3D6BD;3JGN5;481Z8;49AXA;4MJ0W;4MXWC	cytidine deaminase [Source:HGNC Symbol;Acc:HGNC:1712]	978	P32320	GO:0007166//cell surface receptor signaling pathway;GO:0008655//pyrimidine-containing compound salvage;GO:0009972//cytidine deamination;GO:0019858//cytosine metabolic process;GO:0030308//negative regulation of cell growth;GO:0044206//UMP salvage;GO:0045980//negative regulation of nucleotide metabolic process;GO:0046898//response to cycloheximide;GO:0071217//cellular response to external biotic st…	GO:0005576//extracellular region;GO:0005829//cytosol;GO:0034774//secretory granule lumen;GO:1904724//tertiary granule lumen;GO:1904813//ficolin-1-rich granule lumen;	GO:0001882//nucleoside binding;GO:0003824//catalytic activity;GO:0004126//cytidine deaminase activity;GO:0005515//protein binding;GO:0008270//zinc ion binding;GO:0016787//hydrolase activity;GO:0042802//identical protein binding;GO:0042803//protein homodimerization activity;GO:0046872//metal ion binding;GO:0047844//deoxycytidine deaminase activity;	ko00983(Drug metabolism - other enzymes);ko00240(Pyrimidine metabolism)
ENSG00000156687	107.077	187.983	26.1712	0.139221	-2.84455	1.96892e-07	5.7172e-06	8	35235475	35796550	+	10798	UNC5D	GO:0005042;GO:0005515;GO:0005886;GO:0006915;GO:0007165;GO:0007411;GO:0009986;GO:0016020;GO:0016021;GO:0021859;GO:0038007;GO:0098742;GO:2001222	K07521	-	O;T	KOG1480;35FKG;38H19;3BAGK;3CSPN;3J1KH;48B4J;4957Q;4M62Z;4MY7W	unc-5 netrin receptor D [Source:HGNC Symbol;Acc:HGNC:18634]	137970	Q6UXZ4	GO:0006915//apoptotic process;GO:0007165//signal transduction;GO:0007411//axon guidance;GO:0021859//pyramidal neuron differentiation;GO:0038007//netrin-activated signaling pathway;GO:0098742//cell-cell adhesion via plasma-membrane adhesion molecules;GO:2001222//regulation of neuron migration;	GO:0005886//plasma membrane;GO:0009986//cell surface;GO:0016020//membrane;GO:0016021//integral component of membrane;	GO:0005042//netrin receptor activity;GO:0005515//protein binding;	ko04360(Axon guidance)
ENSG00000102174	51.3644	80.8912	21.8377	0.269964	-1.88916	2.27047e-07	6.47795e-06	X	22032325	22494713	+	10399	PHEX	GO:0001501;GO:0004222;GO:0005515;GO:0005783;GO:0005794;GO:0005886;GO:0005887;GO:0006508;GO:0007267;GO:0008233;GO:0008237;GO:0008270;GO:0016020;GO:0016021;GO:0016485;GO:0016787;GO:0019637;GO:0030282;GO:0030324;GO:0031214;GO:0033280;GO:0036211;GO:0042476;GO:0046872;GO:0048471;GO:0060348;GO:0060416;GO:0071305;GO:0071374;GO:1904383;GO:1990418	K08636	EC:3.4.24.-	O;E	KOG3624;35CQF;38BNF;3B9I2;3CW8Q;3J9Q0;4830U;48VAY;4M6TS;4MYS6	phosphate regulating endopeptidase homolog X-linked [Source:HGNC Symbol;Acc:HGNC:8918]	5251	P78562;B4DWG8	GO:0001501//skeletal system development;GO:0006508//proteolysis;GO:0007267//cell-cell signaling;GO:0016485//protein processing;GO:0019637//organophosphate metabolic process;GO:0030282//bone mineralization;GO:0030324//lung development;GO:0031214//biomineral tissue development;GO:0033280//response to vitamin D;GO:0036211//protein modification process;GO:0042476//odontogenesis;GO:0060348//bone devel…	GO:0005783//endoplasmic reticulum;GO:0005794//Golgi apparatus;GO:0005886//plasma membrane;GO:0005887//integral component of plasma membrane;GO:0016020//membrane;GO:0016021//integral component of membrane;GO:0048471//perinuclear region of cytoplasm;	GO:0004222//metalloendopeptidase activity;GO:0005515//protein binding;GO:0008233//peptidase activity;GO:0008237//metallopeptidase activity;GO:0008270//zinc ion binding;GO:0016787//hydrolase activity;GO:0046872//metal ion binding;	-
ENSG00000260458	107.397	179.698	35.0959	0.195305	-2.3562	2.49273e-07	7.01435e-06	17	21692523	21704612	+	2196	KCNJ18	GO:0005242;GO:0005244;GO:0005515;GO:0005886;GO:0006811;GO:0006813;GO:0016020;GO:0016021;GO:0034765;GO:1990573	K05005	-	P	KOG3827;359IB;38BXT;3BA68;3CTV5;3J7FV;483JI;491XG;4ME9U;4MVI4	potassium inwardly rectifying channel subfamily J member 18 [Source:HGNC Symbol;Acc:HGNC:39080]	100134444	B7U540	GO:0006811//ion transport;GO:0006813//potassium ion transport;GO:0034765//regulation of ion transmembrane transport;GO:1990573//potassium ion import across plasma membrane;	GO:0005886//plasma membrane;GO:0016020//membrane;GO:0016021//integral component of membrane;	GO:0005242//inward rectifier potassium channel activity;GO:0005244//voltage-gated ion channel activity;GO:0005515//protein binding;	ko04921(Oxytocin signaling pathway);ko04725(Cholinergic synapse)
ENSG00000177096	255.297	341.007	169.586	0.497308	-1.00779	2.92406e-07	8.08906e-06	22	42074248	42079438	+	2451	PHETA2	GO:0001881;GO:0005515;GO:0005768;GO:0005769;GO:0005794;GO:0005802;GO:0005829;GO:0007032;GO:0030136;GO:0031410;GO:0042147;GO:0042803;GO:0055037	K23791	-	S;T;U	2QQ94;35FKY;39GN2;3BN64;3CR7K;3JEF2;48BW4;48ZST;4M6AG;4N14V	PH domain containing endocytic trafficking adaptor 2 [Source:HGNC Symbol;Acc:HGNC:27161]	150368	Q6ICB4	GO:0001881//receptor recycling;GO:0007032//endosome organization;GO:0042147//retrograde transport, endosome to Golgi;	GO:0005768//endosome;GO:0005769//early endosome;GO:0005794//Golgi apparatus;GO:0005802//trans-Golgi network;GO:0005829//cytosol;GO:0030136//clathrin-coated vesicle;GO:0031410//cytoplasmic vesicle;GO:0055037//recycling endosome;	GO:0005515//protein binding;GO:0042803//protein homodimerization activity;	-
ENSG00000182272	100.638	143.933	57.3426	0.398399	-1.32771	3.02754e-07	8.34714e-06	11	369499	382117	+	4059	B4GALNT4	GO:0005794;GO:0008376;GO:0016020;GO:0016021;GO:0016740;GO:0032580;GO:0033842	K09657	EC:2.4.1.244	M;G	KOG3588;35I4Y;38GHI;3BG1U;3CU4Y;3J2RD;480Q7;48XWZ;4M7A5;4N1A7	beta-1,4-N-acetyl-galactosaminyltransferase 4 [Source:HGNC Symbol;Acc:HGNC:26315]	338707	Q76KP1	-	GO:0005794//Golgi apparatus;GO:0016020//membrane;GO:0016021//integral component of membrane;GO:0032580//Golgi cisterna membrane;	GO:0008376//acetylgalactosaminyltransferase activity;GO:0016740//transferase activity;GO:0033842//N-acetyl-beta-glucosaminyl-glycoprotein 4-beta-N-acetylgalactosaminyltransferase activity;	ko00513(Various types of N-glycan biosynthesis)
ENSG00000136286	68.3095	114.382	22.2367	0.194407	-2.36285	3.18346e-07	8.68926e-06	7	44962662	44979088	-	8717	MYO1G	GO:0000146;GO:0000166;GO:0001891;GO:0002250;GO:0002376;GO:0002456;GO:0003774;GO:0003779;GO:0005516;GO:0005524;GO:0005546;GO:0005547;GO:0005654;GO:0005886;GO:0005902;GO:0006887;GO:0006909;GO:0007015;GO:0008289;GO:0015629;GO:0016020;GO:0016459;GO:0030027;GO:0030050;GO:0030175;GO:0031256;GO:0031589;GO:0038096;GO:0042995;GO:0043325;GO:0051015;GO:0051649;GO:0070062;GO:0071976;GO:0072678;GO:0120117	K10356	-	Z	KOG0160;KOG0164;35ARB;38EEB;3BA2S;3CSGY;3J28Z;4844C;494MA;4ME7A;4N15I	myosin IG [Source:HGNC Symbol;Acc:HGNC:13880]	64005	B0I1T2	GO:0002250//adaptive immune response;GO:0002376//immune system process;GO:0002456//T cell mediated immunity;GO:0006887//exocytosis;GO:0006909//phagocytosis;GO:0007015//actin filament organization;GO:0030050//vesicle transport along actin filament;GO:0031589//cell-substrate adhesion;GO:0038096//Fc-gamma receptor signaling pathway involved in phagocytosis;GO:0051649//establishment of localization i…	GO:0001891//phagocytic cup;GO:0005654//nucleoplasm;GO:0005886//plasma membrane;GO:0005902//microvillus;GO:0015629//actin cytoskeleton;GO:0016020//membrane;GO:0016459//myosin complex;GO:0030027//lamellipodium;GO:0030175//filopodium;GO:0031256//leading edge membrane;GO:0042995//cell projection;GO:0070062//extracellular exosome;	GO:0000146//microfilament motor activity;GO:0000166//nucleotide binding;GO:0003774//cytoskeletal motor activity;GO:0003779//actin binding;GO:0005516//calmodulin binding;GO:0005524//ATP binding;GO:0005546//phosphatidylinositol-4,5-bisphosphate binding;GO:0005547//phosphatidylinositol-3,4,5-trisphosphate binding;GO:0008289//lipid binding;GO:0043325//phosphatidylinositol-3,4-bisphosphate binding;GO:…	ko05130(Pathogenic Escherichia coli infection)
ENSG00000269113	143.598	200.76	86.4362	0.430545	-1.21576	3.44545e-07	9.35757e-06	1	47760528	47997385	-	7524	TRABD2B	GO:0004175;GO:0004222;GO:0005515;GO:0005886;GO:0005887;GO:0006508;GO:0008233;GO:0008237;GO:0016020;GO:0016021;GO:0016055;GO:0016787;GO:0017147;GO:0030178;GO:0031301;GO:0031334;GO:0046872;GO:1904808	K25185	EC:3.4.-.-	S;T	2QPR1;35AFC;38YQN;3BG9E;3CSVX;3JFKT;4860N;48WEI;4MF2X;4N4XN	TraB domain containing 2B [Source:HGNC Symbol;Acc:HGNC:44200]	388630	A6NFA1	GO:0006508//proteolysis;GO:0016055//Wnt signaling pathway;GO:0030178//negative regulation of Wnt signaling pathway;GO:0031334//positive regulation of protein-containing complex assembly;GO:1904808//positive regulation of protein oxidation;	GO:0005886//plasma membrane;GO:0005887//integral component of plasma membrane;GO:0016020//membrane;GO:0016021//integral component of membrane;GO:0031301//integral component of organelle membrane;	GO:0004175//endopeptidase activity;GO:0004222//metalloendopeptidase activity;GO:0005515//protein binding;GO:0008233//peptidase activity;GO:0008237//metallopeptidase activity;GO:0016787//hydrolase activity;GO:0017147//Wnt-protein binding;GO:0046872//metal ion binding;	-
ENSG00000102230	10.4069	20.1518	0.662012	0.0328512	-4.92791	3.55991e-07	9.62056e-06	X	24558087	24672677	-	5666	PCYT1B	GO:0001541;GO:0003824;GO:0004105;GO:0005737;GO:0005783;GO:0005789;GO:0006629;GO:0006656;GO:0006657;GO:0007283;GO:0008654;GO:0009058;GO:0016740;GO:0016779;GO:0031210	K00968	EC:2.7.7.15	M;I	KOG2804;35I82;38HWT;3BEUB;3CYGV;3JB2T;480TK;4932B;4M61E;4MTE6	phosphate cytidylyltransferase 1B, choline [Source:HGNC Symbol;Acc:HGNC:8755]	9468	Q9Y5K3	GO:0001541//ovarian follicle development;GO:0006629//lipid metabolic process;GO:0006656//phosphatidylcholine biosynthetic process;GO:0006657//CDP-choline pathway;GO:0007283//spermatogenesis;GO:0008654//phospholipid biosynthetic process;GO:0009058//biosynthetic process;	GO:0005737//cytoplasm;GO:0005783//endoplasmic reticulum;GO:0005789//endoplasmic reticulum membrane;	GO:0003824//catalytic activity;GO:0004105//choline-phosphate cytidylyltransferase activity;GO:0016740//transferase activity;GO:0016779//nucleotidyltransferase activity;GO:0031210//phosphatidylcholine binding;	ko05231(Choline metabolism in cancer);ko00564(Glycerophospholipid metabolism);ko00440(Phosphonate and phosphinate metabolism)
ENSG00000008517	1752.7	2671.98	833.413	0.311909	-1.6808	3.86046e-07	1.02801e-05	16	3065297	3082192	+	3209	IL32	GO:0005125;GO:0005515;GO:0005576;GO:0005615;GO:0005829;GO:0006952;GO:0006955;GO:0007155;GO:0007165;GO:0016020	K22632	-	S;T	2TEHQ;35T8B;3AQRF;3C2YA;3DIYW;3JIAV;48GJZ;49DDN;4MMX3;4MZDB	interleukin 32 [Source:HGNC Symbol;Acc:HGNC:16830]	9235	P24001	GO:0006952//defense response;GO:0006955//immune response;GO:0007155//cell adhesion;GO:0007165//signal transduction;	GO:0005576//extracellular region;GO:0005615//extracellular space;GO:0005829//cytosol;GO:0016020//membrane;	GO:0005125//cytokine activity;GO:0005515//protein binding;	ko04060(Cytokine-cytokine receptor interaction)
ENSG00000185467	26.0452	44.8352	7.25524	0.16182	-2.62754	3.86722e-07	1.02814e-05	7	99173572	99250075	-	1983	KPNA7	GO:0001674;GO:0001824;GO:0005515;GO:0005634;GO:0005654;GO:0005737;GO:0005819;GO:0005829;GO:0006606;GO:0006607;GO:0008139;GO:0010628;GO:0010629;GO:0015031;GO:0042564;GO:0061608;GO:1902466	K15043	-	U	KOG0166;35P25;38CKN;3BG2W;3CYCW;3JEU1;480V4;48X37;4MIYR;4N2NE	karyopherin subunit alpha 7 [Source:HGNC Symbol;Acc:HGNC:21839]	402569	A9QM74	GO:0001824//blastocyst development;GO:0006606//protein import into nucleus;GO:0006607//NLS-bearing protein import into nucleus;GO:0010628//positive regulation of gene expression;GO:0010629//negative regulation of gene expression;GO:0015031//protein transport;GO:1902466//positive regulation of histone H3-K27 trimethylation;	GO:0001674//female germ cell nucleus;GO:0005634//nucleus;GO:0005654//nucleoplasm;GO:0005737//cytoplasm;GO:0005819//spindle;GO:0005829//cytosol;GO:0042564//NLS-dependent protein nuclear import complex;	GO:0005515//protein binding;GO:0008139//nuclear localization sequence binding;GO:0061608//nuclear import signal receptor activity;	ko05207(Chemical carcinogenesis - receptor activation);ko05164(Influenza A);ko03013(Nucleocytoplasmic transport)
ENSG00000121895	41.1476	64.7283	17.5669	0.271394	-1.88154	4.7183e-07	1.2188e-05	4	38966744	39032922	-	2562	TMEM156	GO:0016020;GO:0016021	-	-	S	2SAF3;35HXF;39Z45;3BMMY;3CXM7;3J7HG;480NB;498EP;4MGEP;4MV69	transmembrane protein 156 [Source:HGNC Symbol;Acc:HGNC:26260]	80008	Q8N614;A1MMZ2	-	GO:0016020//membrane;GO:0016021//integral component of membrane;	-	-
ENSG00000172771	62.4815	93.6035	31.3595	0.335025	-1.57766	4.77725e-07	1.23014e-05	3	129401321	129428651	-	7789	EFCAB12	GO:0005509;GO:0005515;GO:0046872	-	-	S	2QSZS;35C1F;39XJV;3BMY1;3CWUZ;3JBX9;481NZ;495FX;4M69R;4MUJM	EF-hand calcium binding domain 12 [Source:HGNC Symbol;Acc:HGNC:28061]	90288	Q6NXP0;B3KXU6	-	-	GO:0005509//calcium ion binding;GO:0005515//protein binding;GO:0046872//metal ion binding;	-
ENSG00000164626	201.58	274.326	128.834	0.46964	-1.09037	5.0948e-07	1.30371e-05	6	39188971	39229475	-	3783	KCNK5	GO:0005244;GO:0005249;GO:0005267;GO:0005515;GO:0005887;GO:0006811;GO:0006813;GO:0015271;GO:0016020;GO:0016021;GO:0022841;GO:0030322;GO:0034765;GO:0060075;GO:0071805;GO:0097623;GO:1990573	K04916	-	P;U	KOG1418;35IF0;38DKG;3BKZF;3CUMG;3J7M2;482U1;48YX3;4MA85;4MWHV	potassium two pore domain channel subfamily K member 5 [Source:HGNC Symbol;Acc:HGNC:6280]	8645	O95279;A0A024RD32	GO:0006811//ion transport;GO:0006813//potassium ion transport;GO:0030322//stabilization of membrane potential;GO:0034765//regulation of ion transmembrane transport;GO:0060075//regulation of resting membrane potential;GO:0071805//potassium ion transmembrane transport;GO:0097623//potassium ion export across plasma membrane;GO:1990573//potassium ion import across plasma membrane;	GO:0005887//integral component of plasma membrane;GO:0016020//membrane;GO:0016021//integral component of membrane;	GO:0005244//voltage-gated ion channel activity;GO:0005249//voltage-gated potassium channel activity;GO:0005267//potassium channel activity;GO:0005515//protein binding;GO:0015271//outward rectifier potassium channel activity;GO:0022841//potassium ion leak channel activity;	ko04974(Protein digestion and absorption);ko04742(Taste transduction)
ENSG00000131620	10.0918	19.5549	0.628687	0.0321498	-4.95905	5.20245e-07	1.32368e-05	11	69985907	70189530	+	6268	ANO1	GO:0005102;GO:0005227;GO:0005229;GO:0005247;GO:0005254;GO:0005515;GO:0005654;GO:0005886;GO:0005887;GO:0006811;GO:0006812;GO:0006821;GO:0007200;GO:0015111;GO:0015705;GO:0016020;GO:0016021;GO:0016324;GO:0034220;GO:0034605;GO:0034707;GO:0035774;GO:0042802;GO:0042803;GO:0042995;GO:0045121;GO:0045202;GO:0046872;GO:0046983;GO:0050965;GO:0055085;GO:0070062;GO:0070254;GO:0072657;GO:0098655;GO:0098793;GO:…	K19496	-	S;P;U	KOG2514;35FIA;38BGH;3B9GR;3CS29;3J4EF;4846P;4921B;4MHAQ;4MV3I	anoctamin 1 [Source:HGNC Symbol;Acc:HGNC:21625]	55107	Q5XXA6;Q9NW72	GO:0006811//ion transport;GO:0006812//cation transport;GO:0006821//chloride transport;GO:0007200//phospholipase C-activating G protein-coupled receptor signaling pathway;GO:0015705//iodide transport;GO:0034220//ion transmembrane transport;GO:0034605//cellular response to heat;GO:0035774//positive regulation of insulin secretion involved in cellular response to glucose stimulus;GO:0050965//detecti…	GO:0005654//nucleoplasm;GO:0005886//plasma membrane;GO:0005887//integral component of plasma membrane;GO:0016020//membrane;GO:0016021//integral component of membrane;GO:0016324//apical plasma membrane;GO:0034707//chloride channel complex;GO:0042995//cell projection;GO:0045121//membrane raft;GO:0045202//synapse;GO:0070062//extracellular exosome;GO:0098793//presynapse;	GO:0005102//signaling receptor binding;GO:0005227//calcium activated cation channel activity;GO:0005229//intracellular calcium activated chloride channel activity;GO:0005247//voltage-gated chloride channel activity;GO:0005254//chloride channel activity;GO:0005515//protein binding;GO:0015111//iodide transmembrane transporter activity;GO:0042802//identical protein binding;GO:0042803//protein homodi…	-
ENSG00000164051	586.976	824.689	349.263	0.423509	-1.23954	5.20516e-07	1.32368e-05	3	48432164	48440456	-	2410	CCDC51	GO:0005267;GO:0005515;GO:0005739;GO:0005743;GO:0006811;GO:0006813;GO:0006884;GO:0016020;GO:0016021;GO:0031305;GO:0034705;GO:0062156;GO:0062157;GO:0071805;GO:0140141	-	-	S	2QWCS;35E29;3918N;3BM9H;3CZI0;3J941;4808U;48YWC;4MFGR;4MY4Z	coiled-coil domain containing 51 [Source:HGNC Symbol;Acc:HGNC:25714]	79714	Q96ER9	GO:0006811//ion transport;GO:0006813//potassium ion transport;GO:0006884//cell volume homeostasis;GO:0071805//potassium ion transmembrane transport;GO:0140141//mitochondrial potassium ion transmembrane transport;	GO:0005739//mitochondrion;GO:0005743//mitochondrial inner membrane;GO:0016020//membrane;GO:0016021//integral component of membrane;GO:0031305//integral component of mitochondrial inner membrane;GO:0034705//potassium channel complex;GO:0062157//mitochondrial ATP-gated potassium channel complex;	GO:0005267//potassium channel activity;GO:0005515//protein binding;GO:0062156//mitochondrial ATP-gated potassium channel activity;	-
ENSG00000171219	38.9166	66.0582	11.7749	0.178251	-2.48802	6.00974e-07	1.50262e-05	11	64823052	64844653	-	6531	CDC42BPG	GO:0000166;GO:0000287;GO:0004672;GO:0004674;GO:0005515;GO:0005524;GO:0005737;GO:0005829;GO:0005856;GO:0006468;GO:0016301;GO:0016310;GO:0016740;GO:0018107;GO:0031032;GO:0031252;GO:0031532;GO:0034451;GO:0046872;GO:0106310;GO:0110165	K16307	EC:2.7.11.1	T;K;L	KOG0612;35BR1;38BFH;3BN5N;3CXFE;3J6I8;489YX;493FN;4MEKD;4MTD6	CDC42 binding protein kinase gamma [Source:HGNC Symbol;Acc:HGNC:29829]	55561	Q6DT37	GO:0006468//protein phosphorylation;GO:0016310//phosphorylation;GO:0018107//peptidyl-threonine phosphorylation;GO:0031032//actomyosin structure organization;GO:0031532//actin cytoskeleton reorganization;	GO:0005737//cytoplasm;GO:0005829//cytosol;GO:0005856//cytoskeleton;GO:0031252//cell leading edge;GO:0034451//centriolar satellite;GO:0110165//cellular anatomical entity;	GO:0000166//nucleotide binding;GO:0000287//magnesium ion binding;GO:0004672//protein kinase activity;GO:0004674//protein serine/threonine kinase activity;GO:0005515//protein binding;GO:0005524//ATP binding;GO:0016301//kinase activity;GO:0016740//transferase activity;GO:0046872//metal ion binding;GO:0106310//protein serine kinase activity;	-
ENSG00000019169	71.4623	110.61	32.315	0.292154	-1.7752	6.29033e-07	1.5656e-05	2	118942194	118994660	+	2051	MARCO	GO:0001540;GO:0001664;GO:0001934;GO:0002376;GO:0004888;GO:0005044;GO:0005581;GO:0005737;GO:0005886;GO:0005887;GO:0006897;GO:0006898;GO:0006911;GO:0007166;GO:0007193;GO:0016020;GO:0016021;GO:0030666;GO:0038024;GO:0038187;GO:0043277;GO:0045087;GO:0070374;GO:0097242	K13884	-	S;T	2QWN1;35BGM;39R6Z;3BFI8;3D1CM;3J6WN;486VA;4915W;4MF6V;4N1E7	macrophage receptor with collagenous structure [Source:HGNC Symbol;Acc:HGNC:6895]	8685	Q9UEW3;Q4ZG40	GO:0001934//positive regulation of protein phosphorylation;GO:0002376//immune system process;GO:0006897//endocytosis;GO:0006898//receptor-mediated endocytosis;GO:0006911//phagocytosis, engulfment;GO:0007166//cell surface receptor signaling pathway;GO:0007193//adenylate cyclase-inhibiting G protein-coupled receptor signaling pathway;GO:0043277//apoptotic cell clearance;GO:0045087//innate immune re…	GO:0005581//collagen trimer;GO:0005737//cytoplasm;GO:0005886//plasma membrane;GO:0005887//integral component of plasma membrane;GO:0016020//membrane;GO:0016021//integral component of membrane;GO:0030666//endocytic vesicle membrane;	GO:0001540//amyloid-beta binding;GO:0001664//G protein-coupled receptor binding;GO:0004888//transmembrane signaling receptor activity;GO:0005044//scavenger receptor activity;GO:0038024//cargo receptor activity;GO:0038187//pattern recognition receptor activity;	ko04145(Phagosome)
ENSG00000138207	189.855	262.693	117.017	0.445452	-1.16666	7.40696e-07	1.80243e-05	10	93591687	93601744	-	1458	RBP4	GO:0001654;GO:0002639;GO:0005501;GO:0005515;GO:0005576;GO:0005615;GO:0006094;GO:0007507;GO:0007601;GO:0016918;GO:0019841;GO:0030277;GO:0030324;GO:0032024;GO:0032526;GO:0034632;GO:0034633;GO:0042572;GO:0042593;GO:0048562;GO:0048706;GO:0048738;GO:0048807;GO:0050896;GO:0060044;GO:0060059;GO:0060065;GO:0060068;GO:0060157;GO:0060347;GO:0070062	K18271	-	S;O;W	2RXEW;35KM8;38P9X;3BKCI;3CSCJ;3JCXH;48AVA;48XRW;4M5RJ;4N2JA	retinol binding protein 4 [Source:HGNC Symbol;Acc:HGNC:9922]	5950	P02753	GO:0001654//eye development;GO:0002639//positive regulation of immunoglobulin production;GO:0006094//gluconeogenesis;GO:0007507//heart development;GO:0007601//visual perception;GO:0030277//maintenance of gastrointestinal epithelium;GO:0030324//lung development;GO:0032024//positive regulation of insulin secretion;GO:0032526//response to retinoic acid;GO:0034633//retinol transport;GO:0042572//retin…	GO:0005576//extracellular region;GO:0005615//extracellular space;GO:0070062//extracellular exosome;	GO:0005501//retinoid binding;GO:0005515//protein binding;GO:0016918//retinal binding;GO:0019841//retinol binding;GO:0034632//retinol transmembrane transporter activity;	-
ENSG00000154556	35.7516	57.2029	14.3003	0.249993	-2.00004	7.67509e-07	1.85939e-05	4	185585444	185956652	-	25610	SORBS2	GO:0003723;GO:0005200;GO:0005515;GO:0005634;GO:0005737;GO:0005886;GO:0005925;GO:0007015;GO:0007219;GO:0008093;GO:0008150;GO:0008307;GO:0015629;GO:0016020;GO:0016324;GO:0030018;GO:0030027;GO:0030425;GO:0042802;GO:0042995;GO:0043025;GO:0045202;GO:0048471;GO:0061049;GO:0070161	K23708	-	S;Z;T	KOG4225;35E2P;38XSH;3BDUI;3CY34;3J2GR;47YUG;493R3;4METG;4N1VK	sorbin and SH3 domain containing 2 [Source:HGNC Symbol;Acc:HGNC:24098]	8470	O94875	GO:0007015//actin filament organization;GO:0007219//Notch signaling pathway;GO:0008150//biological_process;GO:0061049//cell growth involved in cardiac muscle cell development;	GO:0005634//nucleus;GO:0005737//cytoplasm;GO:0005886//plasma membrane;GO:0005925//focal adhesion;GO:0015629//actin cytoskeleton;GO:0016020//membrane;GO:0016324//apical plasma membrane;GO:0030018//Z disc;GO:0030027//lamellipodium;GO:0030425//dendrite;GO:0042995//cell projection;GO:0043025//neuronal cell body;GO:0045202//synapse;GO:0048471//perinuclear region of cytoplasm;GO:0070161//anchoring junc…	GO:0003723//RNA binding;GO:0005200//structural constituent of cytoskeleton;GO:0005515//protein binding;GO:0008093//cytoskeletal anchor activity;GO:0008307//structural constituent of muscle;GO:0042802//identical protein binding;	-
ENSG00000124839	37.0123	61.059	12.9656	0.212346	-2.23551	8.41691e-07	2.00354e-05	2	237574322	237601614	-	4761	RAB17	GO:0000166;GO:0002415;GO:0003924;GO:0005515;GO:0005525;GO:0005768;GO:0005769;GO:0005886;GO:0006886;GO:0006897;GO:0015031;GO:0016020;GO:0016323;GO:0016324;GO:0019003;GO:0030100;GO:0030139;GO:0030425;GO:0032401;GO:0032402;GO:0032456;GO:0042470;GO:0042995;GO:0043025;GO:0045056;GO:0046847;GO:0050773;GO:0051489;GO:0051963;GO:0055037;GO:0055038;GO:0060271;GO:0070062	K07909	-	S;U	KOG0092;35E98;39TPS;3BDH6;3D3KT;3JA2H;485SD;49201;4M9CC;4N6AS	RAB17, member RAS oncogene family [Source:HGNC Symbol;Acc:HGNC:16523]	64284	Q9H0T7;A0A024R4A4	GO:0002415//immunoglobulin transcytosis in epithelial cells mediated by polymeric immunoglobulin receptor;GO:0006886//intracellular protein transport;GO:0006897//endocytosis;GO:0015031//protein transport;GO:0030100//regulation of endocytosis;GO:0032401//establishment of melanosome localization;GO:0032402//melanosome transport;GO:0032456//endocytic recycling;GO:0045056//transcytosis;GO:0046847//fi…	GO:0005768//endosome;GO:0005769//early endosome;GO:0005886//plasma membrane;GO:0016020//membrane;GO:0016323//basolateral plasma membrane;GO:0016324//apical plasma membrane;GO:0030139//endocytic vesicle;GO:0030425//dendrite;GO:0042470//melanosome;GO:0042995//cell projection;GO:0043025//neuronal cell body;GO:0055037//recycling endosome;GO:0055038//recycling endosome membrane;GO:0070062//extracellul…	GO:0000166//nucleotide binding;GO:0003924//GTPase activity;GO:0005515//protein binding;GO:0005525//GTP binding;GO:0019003//GDP binding;	-
ENSG00000110799	24.6052	44.1996	5.01085	0.113368	-3.14091	8.69567e-07	2.06689e-05	12	5948877	6124770	-	10387	VWF	GO:0002020;GO:0005178;GO:0005201;GO:0005515;GO:0005518;GO:0005576;GO:0005615;GO:0005783;GO:0007155;GO:0007596;GO:0007599;GO:0009611;GO:0019865;GO:0030168;GO:0031012;GO:0031091;GO:0031093;GO:0031589;GO:0033093;GO:0042802;GO:0047485;GO:0051087;GO:0062023;GO:0070062;GO:1902533	K03900	-	S;O;W;V	KOG1216;35BFJ;38BYG;3BBY5;3CRZ6;3J65X;47ZAI;4956Q;4ME6D;4MSB2	von Willebrand factor [Source:HGNC Symbol;Acc:HGNC:12726]	7450	P04275	GO:0007155//cell adhesion;GO:0007596//blood coagulation;GO:0007599//hemostasis;GO:0009611//response to wounding;GO:0030168//platelet activation;GO:0031589//cell-substrate adhesion;GO:1902533//positive regulation of intracellular signal transduction;	GO:0005576//extracellular region;GO:0005615//extracellular space;GO:0005783//endoplasmic reticulum;GO:0031012//extracellular matrix;GO:0031091//platelet alpha granule;GO:0031093//platelet alpha granule lumen;GO:0033093//Weibel-Palade body;GO:0062023//collagen-containing extracellular matrix;GO:0070062//extracellular exosome;	GO:0002020//protease binding;GO:0005178//integrin binding;GO:0005201//extracellular matrix structural constituent;GO:0005515//protein binding;GO:0005518//collagen binding;GO:0019865//immunoglobulin binding;GO:0042802//identical protein binding;GO:0047485//protein N-terminus binding;GO:0051087//chaperone binding;	ko05171(Coronavirus disease - COVID-19);ko05165(Human papillomavirus infection);ko04613(Neutrophil extracellular trap formation);ko04611(Platelet activation);ko04610(Complement and coagulation cascades);ko04512(ECM-receptor interaction);ko04510(Focal adhesion);ko04151(PI3K-Akt signaling pathway)
ENSG00000171174	146.88	201.259	92.5005	0.459609	-1.12152	8.81362e-07	2.09189e-05	2	27781379	27890681	-	3153	RBKS	GO:0000166;GO:0004747;GO:0005515;GO:0005524;GO:0005634;GO:0005737;GO:0005829;GO:0005975;GO:0006014;GO:0006098;GO:0006796;GO:0016301;GO:0016310;GO:0016740;GO:0016773;GO:0019303;GO:0019637;GO:0042802;GO:0046835;GO:0046872	K00852	EC:2.7.1.15	G	KOG2855;35DB9;38FCH;3BIFE;3D1UT;3JBXD;4834F;495EW;4MAG0;4MWJK	ribokinase [Source:HGNC Symbol;Acc:HGNC:30325]	64080	Q9H477	GO:0005975//carbohydrate metabolic process;GO:0006014//D-ribose metabolic process;GO:0006098//pentose-phosphate shunt;GO:0006796//phosphate-containing compound metabolic process;GO:0016310//phosphorylation;GO:0019303//D-ribose catabolic process;GO:0019637//organophosphate metabolic process;GO:0046835//carbohydrate phosphorylation;	GO:0005634//nucleus;GO:0005737//cytoplasm;GO:0005829//cytosol;	GO:0000166//nucleotide binding;GO:0004747//ribokinase activity;GO:0005515//protein binding;GO:0005524//ATP binding;GO:0016301//kinase activity;GO:0016740//transferase activity;GO:0016773//phosphotransferase activity, alcohol group as acceptor;GO:0042802//identical protein binding;GO:0046872//metal ion binding;	ko00030(Pentose phosphate pathway)
ENSG00000139211	35.7887	57.0548	14.5225	0.254535	-1.97406	9.66159e-07	2.2604e-05	12	47075707	47079959	-	3964	AMIGO2	GO:0005515;GO:0005634;GO:0005886;GO:0007155;GO:0007156;GO:0007157;GO:0007420;GO:0016020;GO:0016021;GO:0043066;GO:0043069;GO:0051965	K22529	-	S;T	2R009;35HXQ;39MHJ;3BK32;3D23U;3J295;487SC;4960U;4MD51;4N6C1	adhesion molecule with Ig like domain 2 [Source:HGNC Symbol;Acc:HGNC:24073]	347902	Q86SJ2;A0A024R127	GO:0007155//cell adhesion;GO:0007156//homophilic cell adhesion via plasma membrane adhesion molecules;GO:0007157//heterophilic cell-cell adhesion via plasma membrane cell adhesion molecules;GO:0007420//brain development;GO:0043066//negative regulation of apoptotic process;GO:0043069//negative regulation of programmed cell death;GO:0051965//positive regulation of synapse assembly;	GO:0005634//nucleus;GO:0005886//plasma membrane;GO:0016020//membrane;GO:0016021//integral component of membrane;	GO:0005515//protein binding;	-
ENSG00000133321	66.7051	98.6529	34.7573	0.352319	-1.50504	1.02485e-06	2.38409e-05	11	63536808	63546462	+	1300	PLAAT4	GO:0004623;GO:0005515;GO:0005737;GO:0005829;GO:0006629;GO:0006644;GO:0008285;GO:0008970;GO:0016020;GO:0016021;GO:0016042;GO:0016410;GO:0016740;GO:0016746;GO:0016787;GO:0036152;GO:0045618;GO:0052739;GO:0052740;GO:0070292;GO:0150074	K23266	-	S;I	2S0JN;35QFA;3ACBC;3BVY0;3CW5B;3JH0T;47ZYA;49BKF;4MJM0;4N13G	phospholipase A and acyltransferase 4 [Source:HGNC Symbol;Acc:HGNC:9869]	5920	Q9UL19	GO:0006629//lipid metabolic process;GO:0006644//phospholipid metabolic process;GO:0008285//negative regulation of cell population proliferation;GO:0016042//lipid catabolic process;GO:0036152//phosphatidylethanolamine acyl-chain remodeling;GO:0045618//positive regulation of keratinocyte differentiation;GO:0070292//N-acylphosphatidylethanolamine metabolic process;GO:0150074//positive regulation of …	GO:0005737//cytoplasm;GO:0005829//cytosol;GO:0016020//membrane;GO:0016021//integral component of membrane;	GO:0004623//phospholipase A2 activity;GO:0005515//protein binding;GO:0008970//phospholipase A1 activity;GO:0016410//N-acyltransferase activity;GO:0016740//transferase activity;GO:0016746//acyltransferase activity;GO:0016787//hydrolase activity;GO:0052739//phosphatidylserine 1-acylhydrolase activity;GO:0052740//1-acyl-2-lysophosphatidylserine acylhydrolase activity;	-
ENSG00000138336	18.2712	32.1156	4.42682	0.13784	-2.85893	1.04892e-06	2.43662e-05	10	68560337	68694487	+	9612	TET1	GO:0000122;GO:0001826;GO:0003677;GO:0005506;GO:0005634;GO:0005694;GO:0006211;GO:0006325;GO:0006493;GO:0006807;GO:0008270;GO:0008284;GO:0008327;GO:0016491;GO:0016580;GO:0019827;GO:0030336;GO:0030512;GO:0031062;GO:0043412;GO:0044238;GO:0044260;GO:0045944;GO:0046872;GO:0051213;GO:0070579;GO:0070989;GO:0080111;GO:0090310;GO:1902455;GO:1902459	K13097	EC:1.14.11.-	S;K	2QURD;35I3I;38FVR;3B9SR;3CS4F;3J29S;481I9;4993Z;4MIRI;4MT6Q	tet methylcytosine dioxygenase 1 [Source:HGNC Symbol;Acc:HGNC:29484]	80312	Q8NFU7	GO:0000122//negative regulation of transcription by RNA polymerase II;GO:0001826//inner cell mass cell differentiation;GO:0006211//5-methylcytosine catabolic process;GO:0006325//chromatin organization;GO:0006493//protein O-linked glycosylation;GO:0006807//nitrogen compound metabolic process;GO:0008284//positive regulation of cell population proliferation;GO:0019827//stem cell population maintenan…	GO:0005634//nucleus;GO:0005694//chromosome;GO:0016580//Sin3 complex;	GO:0003677//DNA binding;GO:0005506//iron ion binding;GO:0008270//zinc ion binding;GO:0008327//methyl-CpG binding;GO:0016491//oxidoreductase activity;GO:0046872//metal ion binding;GO:0051213//dioxygenase activity;GO:0070579//methylcytosine dioxygenase activity;	-
ENSG00000168398	100.381	142.106	58.6562	0.412764	-1.27661	1.1352e-06	2.60728e-05	14	96204679	96244166	+	6845	BDKRB2	GO:0002020;GO:0004435;GO:0004930;GO:0004947;GO:0005515;GO:0005768;GO:0005794;GO:0005886;GO:0005887;GO:0006939;GO:0006954;GO:0007165;GO:0007166;GO:0007169;GO:0007186;GO:0007204;GO:0008015;GO:0009651;GO:0016020;GO:0016021;GO:0019229;GO:0031702;GO:0033137;GO:0042310;GO:0042311;GO:0043114;GO:0043231;GO:0046982;GO:0050482;GO:1902219;GO:1902239;GO:1990127	K03916	-	S;T	2QTX6;35M25;39TXP;3BEXB;3CRTX;3JERJ;486TT;49269;4MDCI;4N5XH	bradykinin receptor B2 [Source:HGNC Symbol;Acc:HGNC:1030]	624	P30411	GO:0006939//smooth muscle contraction;GO:0006954//inflammatory response;GO:0007165//signal transduction;GO:0007166//cell surface receptor signaling pathway;GO:0007169//transmembrane receptor protein tyrosine kinase signaling pathway;GO:0007186//G protein-coupled receptor signaling pathway;GO:0007204//positive regulation of cytosolic calcium ion concentration;GO:0008015//blood circulation;GO:00096…	GO:0005768//endosome;GO:0005794//Golgi apparatus;GO:0005886//plasma membrane;GO:0005887//integral component of plasma membrane;GO:0016020//membrane;GO:0016021//integral component of membrane;GO:0043231//intracellular membrane-bounded organelle;	GO:0002020//protease binding;GO:0004435//phosphatidylinositol phospholipase C activity;GO:0004930//G protein-coupled receptor activity;GO:0004947//bradykinin receptor activity;GO:0005515//protein binding;GO:0031702//type 1 angiotensin receptor binding;GO:0046982//protein heterodimerization activity;	ko05200(Pathways in cancer);ko05142(Chagas disease);ko04961(Endocrine and other factor-regulated calcium reabsorption);ko04810(Regulation of actin cytoskeleton);ko04750(Inflammatory mediator regulation of TRP channels);ko04610(Complement and coagulation cascades);ko04080(Neuroactive ligand-receptor interaction);ko04071(Sphingolipid signaling pathway);ko04022(cGMP-PKG signaling pathway);ko04020(Ca…
ENSG00000240038	80.8345	116.711	44.9581	0.385209	-1.37629	1.15148e-06	2.63376e-05	1	103553815	103579534	+	7491	AMY2B	GO:0003824;GO:0004556;GO:0005576;GO:0005975;GO:0008152;GO:0016160;GO:0016787;GO:0016798;GO:0043169;GO:0046872;GO:0070062	K01176	EC:3.2.1.1	G	KOG2212;35HV1;38FZ6;3BEV2;3CZ5I;3J21Z;480PM;495BU;4M8HM;4N7Z6	amylase alpha 2B [Source:HGNC Symbol;Acc:HGNC:478]	280	P19961	GO:0005975//carbohydrate metabolic process;GO:0008152//metabolic process;	GO:0005576//extracellular region;GO:0070062//extracellular exosome;	GO:0003824//catalytic activity;GO:0004556//alpha-amylase activity;GO:0016160//amylase activity;GO:0016787//hydrolase activity;GO:0016798//hydrolase activity, acting on glycosyl bonds;GO:0043169//cation binding;GO:0046872//metal ion binding;	ko04973(Carbohydrate digestion and absorption);ko04972(Pancreatic secretion);ko04970(Salivary secretion);ko00500(Starch and sucrose metabolism)
ENSG00000237412	8.94357	17.5395	0.347668	0.019822	-5.65675	1.16946e-06	2.67115e-05	2	232520388	232525716	+	2462	PRSS56	GO:0002690;GO:0004252;GO:0005615;GO:0005783;GO:0006508;GO:0007596;GO:0008233;GO:0008236;GO:0016787;GO:0043010	K23440	EC:3.4.21.-	O;E	KOG3627;35HV6;396WP;3BA9Z;3D173;3J3BA;4856Q;48W1Q;4MENX;4N8IK	serine protease 56 [Source:HGNC Symbol;Acc:HGNC:39433]	646960	P0CW18	GO:0002690//positive regulation of leukocyte chemotaxis;GO:0006508//proteolysis;GO:0007596//blood coagulation;GO:0043010//camera-type eye development;	GO:0005615//extracellular space;GO:0005783//endoplasmic reticulum;	GO:0004252//serine-type endopeptidase activity;GO:0008233//peptidase activity;GO:0008236//serine-type peptidase activity;GO:0016787//hydrolase activity;	-
ENSG00000116701	140.05	191.866	88.2343	0.459875	-1.12069	1.23157e-06	2.78584e-05	1	183554461	183590905	-	4319	NCF2	GO:0001669;GO:0005515;GO:0005737;GO:0005829;GO:0005886;GO:0006801;GO:0006909;GO:0006968;GO:0008022;GO:0009055;GO:0016020;GO:0016175;GO:0016176;GO:0022900;GO:0031267;GO:0032010;GO:0042554;GO:0043020;GO:0045087;GO:0045730;GO:0050790	K08010	-	S;T	KOG4225;35NXG;38DGK;3BB8J;3D082;3J9CQ;48262;48UTR;4MBM9;4N3CG	neutrophil cytosolic factor 2 [Source:HGNC Symbol;Acc:HGNC:7661]	4688	P19878;A0A0S2Z457	GO:0006801//superoxide metabolic process;GO:0006909//phagocytosis;GO:0006968//cellular defense response;GO:0022900//electron transport chain;GO:0042554//superoxide anion generation;GO:0045087//innate immune response;GO:0045730//respiratory burst;GO:0050790//regulation of catalytic activity;	GO:0001669//acrosomal vesicle;GO:0005737//cytoplasm;GO:0005829//cytosol;GO:0005886//plasma membrane;GO:0016020//membrane;GO:0032010//phagolysosome;GO:0043020//NADPH oxidase complex;	GO:0005515//protein binding;GO:0008022//protein C-terminus binding;GO:0009055//electron transfer activity;GO:0016175//superoxide-generating NAD(P)H oxidase activity;GO:0016176//superoxide-generating NADPH oxidase activator activity;GO:0031267//small GTPase binding;	ko05418(Fluid shear stress and atherosclerosis);ko05417(Lipid and atherosclerosis);ko05415(Diabetic cardiomyopathy);ko05208(Chemical carcinogenesis - reactive oxygen species);ko05140(Leishmaniasis);ko05020(Prion disease);ko04670(Leukocyte transendothelial migration);ko04613(Neutrophil extracellular trap formation);ko04380(Osteoclast differentiation);ko04145(Phagosome)
ENSG00000143369	536.886	759.922	313.85	0.413004	-1.27577	1.39339e-06	3.12169e-05	1	150508062	150513789	+	3360	ECM1	GO:0001503;GO:0001525;GO:0001938;GO:0001960;GO:0002020;GO:0002063;GO:0002828;GO:0003416;GO:0005134;GO:0005201;GO:0005515;GO:0005576;GO:0005615;GO:0006357;GO:0006954;GO:0007165;GO:0008022;GO:0010466;GO:0019899;GO:0030500;GO:0030502;GO:0031012;GO:0031089;GO:0031214;GO:0043123;GO:0043236;GO:0045766;GO:0062023;GO:0070062;GO:2000404	K23867	-	S;T	2RY3T;35F98;39R9V;3BKD8;3D4GA;3JB2U;486HY;499X8;4MCZG;4N4H9	extracellular matrix protein 1 [Source:HGNC Symbol;Acc:HGNC:3153]	1893	Q16610;A0A140VJI7	GO:0001503//ossification;GO:0001525//angiogenesis;GO:0001938//positive regulation of endothelial cell proliferation;GO:0001960//negative regulation of cytokine-mediated signaling pathway;GO:0002063//chondrocyte development;GO:0002828//regulation of type 2 immune response;GO:0003416//endochondral bone growth;GO:0006357//regulation of transcription by RNA polymerase II;GO:0006954//inflammatory resp…	GO:0005576//extracellular region;GO:0005615//extracellular space;GO:0031012//extracellular matrix;GO:0031089//platelet dense granule lumen;GO:0062023//collagen-containing extracellular matrix;GO:0070062//extracellular exosome;	GO:0002020//protease binding;GO:0005134//interleukin-2 receptor binding;GO:0005201//extracellular matrix structural constituent;GO:0005515//protein binding;GO:0008022//protein C-terminus binding;GO:0019899//enzyme binding;GO:0043236//laminin binding;	-
ENSG00000227051	195.607	261.21	130.005	0.497702	-1.00665	1.49498e-06	3.32203e-05	14	96039362	96093971	+	7819	C14orf132	GO:0016020;GO:0016021	-	-	-	-	chromosome 14 open reading frame 132 [Source:HGNC Symbol;Acc:HGNC:20346]	56967	Q9NPU4	-	GO:0016020//membrane;GO:0016021//integral component of membrane;	-	-
ENSG00000137648	30.0243	48.7617	11.2868	0.231469	-2.11111	1.61292e-06	3.55037e-05	11	118077012	118121890	+	9948	TMPRSS4	GO:0004252;GO:0005044;GO:0005515;GO:0005576;GO:0005615;GO:0005886;GO:0006508;GO:0006897;GO:0008233;GO:0008236;GO:0009611;GO:0010468;GO:0016020;GO:0016021;GO:0016485;GO:0016787;GO:0030141;GO:0045967;GO:0046598	K09635	EC:3.4.21.-	-	-	transmembrane serine protease 4 [Source:HGNC Symbol;Acc:HGNC:11878]	56649	Q9NRS4	GO:0006508//proteolysis;GO:0006897//endocytosis;GO:0009611//response to wounding;GO:0010468//regulation of gene expression;GO:0016485//protein processing;GO:0045967//negative regulation of growth rate;GO:0046598//positive regulation of viral entry into host cell;	GO:0005576//extracellular region;GO:0005615//extracellular space;GO:0005886//plasma membrane;GO:0016020//membrane;GO:0016021//integral component of membrane;GO:0030141//secretory granule;	GO:0004252//serine-type endopeptidase activity;GO:0005044//scavenger receptor activity;GO:0005515//protein binding;GO:0008233//peptidase activity;GO:0008236//serine-type peptidase activity;GO:0016787//hydrolase activity;	ko05164(Influenza A)
ENSG00000127824	3831.41	5547.98	2114.84	0.381192	-1.39141	1.66164e-06	3.64293e-05	2	219249710	219277902	-	3698	TUBA4A	GO:0000166;GO:0000226;GO:0000278;GO:0005200;GO:0005515;GO:0005525;GO:0005576;GO:0005737;GO:0005829;GO:0005856;GO:0005874;GO:0007010;GO:0007017;GO:0015630;GO:0019901;GO:0070062	K07374	-	Z	KOG1376;35DYT;38E06;3BAUV;3CRFN;3J2CW;482DA;48VUP;4M865;4N37N	tubulin alpha 4a [Source:HGNC Symbol;Acc:HGNC:12407]	7277	P68366	GO:0000226//microtubule cytoskeleton organization;GO:0000278//mitotic cell cycle;GO:0007010//cytoskeleton organization;GO:0007017//microtubule-based process;	GO:0005576//extracellular region;GO:0005737//cytoplasm;GO:0005829//cytosol;GO:0005856//cytoskeleton;GO:0005874//microtubule;GO:0015630//microtubule cytoskeleton;GO:0070062//extracellular exosome;	GO:0000166//nucleotide binding;GO:0005200//structural constituent of cytoskeleton;GO:0005515//protein binding;GO:0005525//GTP binding;GO:0019901//protein kinase binding;	ko05132(Salmonella infection);ko05130(Pathogenic Escherichia coli infection);ko05022(Pathways of neurodegeneration - multiple diseases);ko05020(Prion disease);ko05016(Huntington disease);ko05014(Amyotrophic lateral sclerosis);ko05012(Parkinson disease);ko05010(Alzheimer disease);ko04540(Gap junction);ko04530(Tight junction);ko04210(Apoptosis);ko04145(Phagosome)
ENSG00000142149	182.288	249.104	115.472	0.463551	-1.1092	1.66954e-06	3.65535e-05	21	31873020	32044633	+	8589	HUNK	GO:0000166;GO:0004672;GO:0004674;GO:0005515;GO:0005524;GO:0006468;GO:0007165;GO:0016301;GO:0016310;GO:0016740;GO:0035556;GO:0106310	K08797	EC:2.7.11.1	T;G	KOG0583;35H4R;38B93;3BCJI;3CXMG;3JABY;484B0;493Y5;4M81J;4MSIM	hormonally up-regulated Neu-associated kinase [Source:HGNC Symbol;Acc:HGNC:13326]	30811	P57058	GO:0006468//protein phosphorylation;GO:0007165//signal transduction;GO:0016310//phosphorylation;GO:0035556//intracellular signal transduction;	-	GO:0000166//nucleotide binding;GO:0004672//protein kinase activity;GO:0004674//protein serine/threonine kinase activity;GO:0005515//protein binding;GO:0005524//ATP binding;GO:0016301//kinase activity;GO:0016740//transferase activity;GO:0106310//protein serine kinase activity;	-
ENSG00000182578	30.8098	49.6084	12.0113	0.242122	-2.04619	1.82863e-06	3.96132e-05	5	150053291	150113372	-	5151	CSF1R	GO:0000166;GO:0001934;GO:0002244;GO:0002376;GO:0002931;GO:0004672;GO:0004713;GO:0004714;GO:0005011;GO:0005515;GO:0005524;GO:0005654;GO:0005886;GO:0005887;GO:0006468;GO:0006954;GO:0007165;GO:0007169;GO:0007411;GO:0008283;GO:0008284;GO:0008285;GO:0008360;GO:0009986;GO:0010759;GO:0016020;GO:0016021;GO:0016301;GO:0016310;GO:0016740;GO:0018108;GO:0019221;GO:0019903;GO:0019955;GO:0021772;GO:0021879;GO:…	K05090	EC:2.7.10.1	T	KOG0200;35P64;39S88;3BEE3;3CX85;3J5K6;48893;48VUY;4MCZD;4MVQR	colony stimulating factor 1 receptor [Source:HGNC Symbol;Acc:HGNC:2433]	1436	P07333	GO:0001934//positive regulation of protein phosphorylation;GO:0002244//hematopoietic progenitor cell differentiation;GO:0002376//immune system process;GO:0002931//response to ischemia;GO:0006468//protein phosphorylation;GO:0006954//inflammatory response;GO:0007165//signal transduction;GO:0007169//transmembrane receptor protein tyrosine kinase signaling pathway;GO:0007411//axon guidance;GO:0008283…	GO:0005654//nucleoplasm;GO:0005886//plasma membrane;GO:0005887//integral component of plasma membrane;GO:0009986//cell surface;GO:0016020//membrane;GO:0016021//integral component of membrane;GO:0043231//intracellular membrane-bounded organelle;GO:0043235//receptor complex;GO:1990682//CSF1-CSF1R complex;	GO:0000166//nucleotide binding;GO:0004672//protein kinase activity;GO:0004713//protein tyrosine kinase activity;GO:0004714//transmembrane receptor protein tyrosine kinase activity;GO:0005011//macrophage colony-stimulating factor receptor activity;GO:0005515//protein binding;GO:0005524//ATP binding;GO:0016301//kinase activity;GO:0016740//transferase activity;GO:0019903//protein phosphatase binding…	ko05221(Acute myeloid leukemia);ko05202(Transcriptional misregulation in cancer);ko05200(Pathways in cancer);ko04640(Hematopoietic cell lineage);ko04380(Osteoclast differentiation);ko04151(PI3K-Akt signaling pathway);ko04061(Viral protein interaction with cytokine and cytokine receptor);ko04060(Cytokine-cytokine receptor interaction);ko04015(Rap1 signaling pathway);ko04014(Ras signaling pathway);…
ENSG00000163295	9838.84	15781.3	3896.41	0.246901	-2.01799	1.83809e-06	3.97653e-05	2	232456125	232460753	+	3351	ALPI	GO:0000287;GO:0002020;GO:0004035;GO:0005515;GO:0005576;GO:0005886;GO:0008270;GO:0016020;GO:0016311;GO:0016787;GO:0016791;GO:0031225;GO:0046872	K01077	EC:3.1.3.1	P;G	KOG4126;35MKS;38GD6;3B9Y3;3CRTE;3J8ZW;483RG;4934A;4MICH;4MVW0	alkaline phosphatase, intestinal [Source:HGNC Symbol;Acc:HGNC:437]	248	P09923;A0A024R4A2	GO:0016311//dephosphorylation;	GO:0005576//extracellular region;GO:0005886//plasma membrane;GO:0016020//membrane;GO:0031225//anchored component of membrane;	GO:0000287//magnesium ion binding;GO:0002020//protease binding;GO:0004035//alkaline phosphatase activity;GO:0005515//protein binding;GO:0008270//zinc ion binding;GO:0016787//hydrolase activity;GO:0016791//phosphatase activity;GO:0046872//metal ion binding;	ko00790(Folate biosynthesis);ko00730(Thiamine metabolism)
ENSG00000057704	50.4829	75.7333	25.2324	0.333174	-1.58565	3.09907e-06	6.34418e-05	12	94567122	94650557	-	6512	TMCC3	GO:0005515;GO:0005783;GO:0005789;GO:0012505;GO:0016020;GO:0016021;GO:0042802;GO:0071889	-	-	S;C	KOG3850;35KND;38G34;3BGAN;3D2C0;3JD2P;47ZC9;48WGK;4MQ16;4MSHV	transmembrane and coiled-coil domain family 3 [Source:HGNC Symbol;Acc:HGNC:29199]	57458	Q9ULS5	-	GO:0005783//endoplasmic reticulum;GO:0005789//endoplasmic reticulum membrane;GO:0012505//endomembrane system;GO:0016020//membrane;GO:0016021//integral component of membrane;	GO:0005515//protein binding;GO:0042802//identical protein binding;GO:0071889//14-3-3 protein binding;	-
ENSG00000196754	126.034	177.605	74.4626	0.419261	-1.25408	3.4841e-06	7.06178e-05	1	153561108	153567890	-	1546	S100A2	GO:0005509;GO:0005515;GO:0005575;GO:0042802;GO:0043542;GO:0046872;GO:0046914;GO:0048306	K23759	-	S	2S4AU;35QHR;3A4P5;3BRN5;3D8AS;3JHMC;48FGC;49C24;4MJV3;4N78H	S100 calcium binding protein A2 [Source:HGNC Symbol;Acc:HGNC:10492]	6273	P29034	GO:0043542//endothelial cell migration;	GO:0005575//cellular_component;	GO:0005509//calcium ion binding;GO:0005515//protein binding;GO:0042802//identical protein binding;GO:0046872//metal ion binding;GO:0046914//transition metal ion binding;GO:0048306//calcium-dependent protein binding;	-
ENSG00000189280	38.304	67.9876	8.62036	0.126793	-2.97945	3.68551e-06	7.40584e-05	1	34755047	34758512	+	1355	GJB5	GO:0005243;GO:0005515;GO:0005886;GO:0005921;GO:0005922;GO:0007154;GO:0007267;GO:0008544;GO:0016020;GO:0016021;GO:0055085;GO:0060707;GO:0060708;GO:0060713;GO:0070161;GO:1905867	K07624	-	S	2R3YE;35F0G;39R9Q;3BKH4;3CVRZ;3JEWT;48852;48ZNG;4MH5N;4MS8P	gap junction protein beta 5 [Source:HGNC Symbol;Acc:HGNC:4287]	2709	O95377;A0A654IE64	GO:0007154//cell communication;GO:0007267//cell-cell signaling;GO:0008544//epidermis development;GO:0055085//transmembrane transport;GO:0060707//trophoblast giant cell differentiation;GO:0060708//spongiotrophoblast differentiation;GO:0060713//labyrinthine layer morphogenesis;GO:1905867//epididymis development;	GO:0005886//plasma membrane;GO:0005921//gap junction;GO:0005922//connexin complex;GO:0016020//membrane;GO:0016021//integral component of membrane;GO:0070161//anchoring junction;	GO:0005243//gap junction channel activity;GO:0005515//protein binding;	-
ENSG00000205755	60.122	88.4551	31.789	0.35938	-1.47642	3.7629e-06	7.53362e-05	X	1187549	1212723	-	1983	CRLF2	GO:0004896;GO:0004923;GO:0004924;GO:0005127;GO:0005515;GO:0005576;GO:0005886;GO:0008284;GO:0009897;GO:0016020;GO:0016021;GO:0019221;GO:0019955;GO:0032754;GO:0033005;GO:0038165;GO:0043235;GO:0048861;GO:1904894	K05078	-	S;T	2RYG2;35I1W;39UQJ;3BM1C;3D3FR;3JDQZ;48D2Q;495DS;4MKA5;4N7PN	cytokine receptor like factor 2 [Source:HGNC Symbol;Acc:HGNC:14281]	64109	Q9HC73;D0E2W4	GO:0008284//positive regulation of cell population proliferation;GO:0019221//cytokine-mediated signaling pathway;GO:0032754//positive regulation of interleukin-5 production;GO:0033005//positive regulation of mast cell activation;GO:0038165//oncostatin-M-mediated signaling pathway;GO:0048861//leukemia inhibitory factor signaling pathway;GO:1904894//positive regulation of receptor signaling pathway…	GO:0005576//extracellular region;GO:0005886//plasma membrane;GO:0009897//external side of plasma membrane;GO:0016020//membrane;GO:0016021//integral component of membrane;GO:0043235//receptor complex;	GO:0004896//cytokine receptor activity;GO:0004923//leukemia inhibitory factor receptor activity;GO:0004924//oncostatin-M receptor activity;GO:0005127//ciliary neurotrophic factor receptor binding;GO:0005515//protein binding;GO:0019955//cytokine binding;	ko04630(JAK-STAT signaling pathway);ko04060(Cytokine-cytokine receptor interaction)
ENSG00000135736	67.9362	98.3923	37.48	0.380924	-1.39242	3.78316e-06	7.56493e-05	16	57512181	57536571	-	2551	CCDC102A	GO:0016459	K16759	-	S	2QSJ6;35I57;38E52;3BBRT;3CXAN;3JFJK;4800X;48UTF;4M846;4MYYZ	coiled-coil domain containing 102A [Source:HGNC Symbol;Acc:HGNC:28097]	92922	Q96A19	-	GO:0016459//myosin complex;	-	-
ENSG00000109452	10.7334	20.1911	1.27581	0.063187	-3.98423	3.86654e-06	7.72224e-05	4	142023160	142847432	-	14562	INPP4B	GO:0005515;GO:0005737;GO:0005829;GO:0006629;GO:0006661;GO:0007165;GO:0016020;GO:0016021;GO:0016316;GO:0016787;GO:0017161;GO:0034597;GO:0036092;GO:0043647;GO:0046855;GO:0046856;GO:0052828	K01109	EC:3.1.3.66	S;T	KOG4428;35JXV;38H7J;3BAN9;3CTVW;3J37P;47Z0H;49032;4MD6K;4MVBP	inositol polyphosphate-4-phosphatase type II B [Source:HGNC Symbol;Acc:HGNC:6075]	8821	O15327	GO:0006629//lipid metabolic process;GO:0006661//phosphatidylinositol biosynthetic process;GO:0007165//signal transduction;GO:0036092//phosphatidylinositol-3-phosphate biosynthetic process;GO:0043647//inositol phosphate metabolic process;GO:0046855//inositol phosphate dephosphorylation;GO:0046856//phosphatidylinositol dephosphorylation;	GO:0005737//cytoplasm;GO:0005829//cytosol;GO:0016020//membrane;GO:0016021//integral component of membrane;	GO:0005515//protein binding;GO:0016316//phosphatidylinositol-3,4-bisphosphate 4-phosphatase activity;GO:0016787//hydrolase activity;GO:0017161//inositol-1,3,4-trisphosphate 4-phosphatase activity;GO:0034597//phosphatidylinositol-4,5-bisphosphate 4-phosphatase activity;GO:0052828//inositol-3,4-bisphosphate 4-phosphatase activity;	ko04070(Phosphatidylinositol signaling system);ko00562(Inositol phosphate metabolism)
ENSG00000136859	21.8336	39.6066	4.06071	0.102526	-3.28594	4.06083e-06	8.02222e-05	9	127087348	127122635	-	3625	ANGPTL2	GO:0005102;GO:0005515;GO:0005576;GO:0005615;GO:0007267;GO:0062023;GO:0070062	K25359	-	S;M	KOG2579;35B49;38DIQ;3BJYQ;3D1UX;3J7XT;488MQ;496NQ;4MBA9;4MX39	angiopoietin like 2 [Source:HGNC Symbol;Acc:HGNC:490]	23452	Q9UKU9;A0A024R868	GO:0007267//cell-cell signaling;	GO:0005576//extracellular region;GO:0005615//extracellular space;GO:0062023//collagen-containing extracellular matrix;GO:0070062//extracellular exosome;	GO:0005102//signaling receptor binding;GO:0005515//protein binding;	-
ENSG00000171872	63.5499	92.4118	34.688	0.375364	-1.41364	4.13008e-06	8.1296e-05	1	44118821	44135140	+	3160	KLF17	GO:0000785;GO:0000976;GO:0000978;GO:0000981;GO:0003677;GO:0003700;GO:0005515;GO:0005634;GO:0006357;GO:0046872;GO:1990837	K09211	-	K	35NPF;38HJP;3BJRX;3D2I8;3JEJD;48CJC;4977I;4MFZM;4MZ2F	Kruppel like factor 17 [Source:HGNC Symbol;Acc:HGNC:18830]	128209	Q5JT82	GO:0006357//regulation of transcription by RNA polymerase II;	GO:0000785//chromatin;GO:0005634//nucleus;	GO:0000976//transcription cis-regulatory region binding;GO:0000978//RNA polymerase II cis-regulatory region sequence-specific DNA binding;GO:0000981//DNA-binding transcription factor activity, RNA polymerase II-specific;GO:0003677//DNA binding;GO:0003700//DNA-binding transcription factor activity;GO:0005515//protein binding;GO:0046872//metal ion binding;GO:1990837//sequence-specific double-strand…	-
ENSG00000167183	12.1878	22.4378	1.93782	0.0863645	-3.53342	4.34336e-06	8.49352e-05	17	47951967	47957883	-	1524	PRR15L	-	-	-	S	2S3QC;35QID;3A3T3;3BRGK;3D96U;3JHDT;48F9J;49C2H;4MK19;4N72H	proline rich 15 like [Source:HGNC Symbol;Acc:HGNC:28149]	79170	Q9BU68;A0A140VJT1	-	-	-	-
ENSG00000137699	5535.75	7679.82	3391.68	0.441635	-1.17907	4.36091e-06	8.50222e-05	11	120111286	120185529	-	10040	TRIM29	GO:0000122;GO:0002039;GO:0002376;GO:0005515;GO:0005737;GO:0005764;GO:0005912;GO:0008270;GO:0042802;GO:0045087;GO:0046872;GO:0098609;GO:0098641;GO:1900181	K12010	-	S;K	2QWDV;35F95;38CU6;3BHD8;3CWSY;3JD6A;47ZYJ;498R4;4MH35;4N2GQ	tripartite motif containing 29 [Source:HGNC Symbol;Acc:HGNC:17274]	23650	Q14134;A0A024R3J1	GO:0000122//negative regulation of transcription by RNA polymerase II;GO:0002376//immune system process;GO:0045087//innate immune response;GO:0098609//cell-cell adhesion;GO:1900181//negative regulation of protein localization to nucleus;	GO:0005737//cytoplasm;GO:0005764//lysosome;GO:0005912//adherens junction;	GO:0002039//p53 binding;GO:0005515//protein binding;GO:0008270//zinc ion binding;GO:0042802//identical protein binding;GO:0046872//metal ion binding;GO:0098641//cadherin binding involved in cell-cell adhesion;	-
ENSG00000108602	25.6014	42.0204	9.1824	0.218522	-2.19415	5.07615e-06	9.70036e-05	17	19737984	19748943	-	3878	ALDH3A1	GO:0004028;GO:0004029;GO:0004030;GO:0005515;GO:0005615;GO:0005737;GO:0005783;GO:0005829;GO:0005886;GO:0006081;GO:0006629;GO:0006805;GO:0008106;GO:0016021;GO:0016491;GO:0016620;GO:0018479	K00129	EC:1.2.1.5	C	KOG2456;35EZU;38CW8;3BDR1;3CZ4X;3JFZA;47ZQK;497B1;4MANH;4MUH6	aldehyde dehydrogenase 3 family member A1 [Source:HGNC Symbol;Acc:HGNC:405]	218	P30838;Q6PKA6	GO:0006081//cellular aldehyde metabolic process;GO:0006629//lipid metabolic process;GO:0006805//xenobiotic metabolic process;	GO:0005615//extracellular space;GO:0005737//cytoplasm;GO:0005783//endoplasmic reticulum;GO:0005829//cytosol;GO:0005886//plasma membrane;GO:0016021//integral component of membrane;	GO:0004028//3-chloroallyl aldehyde dehydrogenase activity;GO:0004029//aldehyde dehydrogenase (NAD+) activity;GO:0004030//aldehyde dehydrogenase [NAD(P)+] activity;GO:0005515//protein binding;GO:0008106//alcohol dehydrogenase (NADP+) activity;GO:0016491//oxidoreductase activity;GO:0016620//oxidoreductase activity, acting on the aldehyde or oxo group of donors, NAD or NADP as acceptor;GO:0018479//b…	ko00982(Drug metabolism - cytochrome P450);ko00980(Metabolism of xenobiotics by cytochrome P450);ko00410(beta-Alanine metabolism);ko00360(Phenylalanine metabolism);ko00350(Tyrosine metabolism);ko00340(Histidine metabolism);ko00010(Glycolysis / Gluconeogenesis)
ENSG00000186603	382.144	567.742	196.545	0.346188	-1.53037	5.24871e-06	9.98352e-05	1	45326895	45328710	+	1816	HPDL	GO:0003868;GO:0005739;GO:0009072;GO:0016491;GO:0016701;GO:0046872;GO:0051213	K24788	EC:1.13.-.-	E	KOG0638;35GTR;39S1T;3BIEU;3CU0E;3J8N4;48ASN;4961B;4M8P1;4N0VW	4-hydroxyphenylpyruvate dioxygenase like [Source:HGNC Symbol;Acc:HGNC:28242]	84842	Q96IR7	GO:0009072//aromatic amino acid family metabolic process;	GO:0005739//mitochondrion;	GO:0003868//4-hydroxyphenylpyruvate dioxygenase activity;GO:0016491//oxidoreductase activity;GO:0016701//oxidoreductase activity, acting on single donors with incorporation of molecular oxygen;GO:0046872//metal ion binding;GO:0051213//dioxygenase activity;	-
ENSG00000117245	36.848	57.111	16.5851	0.290402	-1.78388	5.49212e-06	0.000103742	1	20664014	20718017	-	4470	KIF17	GO:0000166;GO:0001750;GO:0001917;GO:0003777;GO:0005524;GO:0005737;GO:0005815;GO:0005829;GO:0005856;GO:0005871;GO:0005874;GO:0005929;GO:0005930;GO:0007017;GO:0007018;GO:0008017;GO:0008574;GO:0015031;GO:0015630;GO:0016192;GO:0016887;GO:0030030;GO:0030425;GO:0031503;GO:0032391;GO:0032839;GO:0036064;GO:0042995;GO:0043005;GO:0098971;GO:1990075	K20198	-	Z	KOG0239;35B4H;39MVA;3CQN7;3E6VN;3J7HZ;489UR;4917R;4MCKP;4N5SC	kinesin family member 17 [Source:HGNC Symbol;Acc:HGNC:19167]	57576	Q9P2E2	GO:0007017//microtubule-based process;GO:0007018//microtubule-based movement;GO:0015031//protein transport;GO:0016192//vesicle-mediated transport;GO:0030030//cell projection organization;GO:0031503//protein-containing complex localization;GO:0098971//anterograde dendritic transport of neurotransmitter receptor complex;	GO:0001750//photoreceptor outer segment;GO:0001917//photoreceptor inner segment;GO:0005737//cytoplasm;GO:0005815//microtubule organizing center;GO:0005829//cytosol;GO:0005856//cytoskeleton;GO:0005871//kinesin complex;GO:0005874//microtubule;GO:0005929//cilium;GO:0005930//axoneme;GO:0015630//microtubule cytoskeleton;GO:0030425//dendrite;GO:0032391//photoreceptor connecting cilium;GO:0032839//dendr…	GO:0000166//nucleotide binding;GO:0003777//microtubule motor activity;GO:0005524//ATP binding;GO:0008017//microtubule binding;GO:0008574//plus-end-directed microtubule motor activity;GO:0016887//ATP hydrolysis activity;	-
ENSG00000114455	14.5976	27.2205	1.9747	0.0725447	-3.78499	6.1267e-06	0.000113631	3	108296529	108378285	+	3574	HHLA2	GO:0001817;GO:0001819;GO:0003674;GO:0005102;GO:0005515;GO:0005575;GO:0009897;GO:0016020;GO:0016021;GO:0031295;GO:0042104;GO:0050852	-	-	S;T	2S3IN;35D3W;39WFV;3BNWA;3D5GZ;3J36T;4873W;495MV;4M7M2;4MU0B	HERV-H LTR-associating 2 [Source:HGNC Symbol;Acc:HGNC:4905]	11148	Q9UM44	GO:0001817//regulation of cytokine production;GO:0001819//positive regulation of cytokine production;GO:0031295//T cell costimulation;GO:0042104//positive regulation of activated T cell proliferation;GO:0050852//T cell receptor signaling pathway;	GO:0005575//cellular_component;GO:0009897//external side of plasma membrane;GO:0016020//membrane;GO:0016021//integral component of membrane;	GO:0003674//molecular_function;GO:0005102//signaling receptor binding;GO:0005515//protein binding;	-
ENSG00000172893	1330.52	1862.18	798.857	0.428991	-1.22098	6.15282e-06	0.00011373	11	71428193	71452868	-	6878	DHCR7	GO:0005515;GO:0005640;GO:0005783;GO:0005789;GO:0006629;GO:0006694;GO:0006695;GO:0008202;GO:0008203;GO:0009918;GO:0016020;GO:0016021;GO:0016126;GO:0016132;GO:0016491;GO:0016627;GO:0016628;GO:0030176;GO:0033489;GO:0033490;GO:0043231;GO:0045540;GO:0047598;GO:0050661	K00213	EC:1.3.1.21	S;T;I	KOG1435;35DUY;38D45;3BE94;3CVDM;3J5B3;47ZMQ;493QS;4MEUC;4MWGB	7-dehydrocholesterol reductase [Source:HGNC Symbol;Acc:HGNC:2860]	1717	Q9UBM7;A0A024R5F7	GO:0006629//lipid metabolic process;GO:0006694//steroid biosynthetic process;GO:0006695//cholesterol biosynthetic process;GO:0008202//steroid metabolic process;GO:0008203//cholesterol metabolic process;GO:0016126//sterol biosynthetic process;GO:0016132//brassinosteroid biosynthetic process;GO:0033489//cholesterol biosynthetic process via desmosterol;GO:0033490//cholesterol biosynthetic process vi…	GO:0005640//nuclear outer membrane;GO:0005783//endoplasmic reticulum;GO:0005789//endoplasmic reticulum membrane;GO:0016020//membrane;GO:0016021//integral component of membrane;GO:0030176//integral component of endoplasmic reticulum membrane;GO:0043231//intracellular membrane-bounded organelle;	GO:0005515//protein binding;GO:0009918//sterol delta7 reductase activity;GO:0016491//oxidoreductase activity;GO:0016627//oxidoreductase activity, acting on the CH-CH group of donors;GO:0016628//oxidoreductase activity, acting on the CH-CH group of donors, NAD or NADP as acceptor;GO:0047598//7-dehydrocholesterol reductase activity;GO:0050661//NADP binding;	ko00100(Steroid biosynthesis)
ENSG00000131737	57.9762	84.9257	31.0268	0.36534	-1.45269	6.45974e-06	0.000118335	17	41377669	41382306	-	1635	KRT34	GO:0005198;GO:0005515;GO:0005615;GO:0005829;GO:0005856;GO:0005882;GO:0008544;GO:0030855;GO:0045109	K07604	-	S;Z	2RTXS;35PDC;39YHP;3BK3E;3D5X4;3J7DX;4876M;498EM;4MFG1;4N9G4	keratin 34 [Source:HGNC Symbol;Acc:HGNC:6452]	3885	-	GO:0008544//epidermis development;GO:0030855//epithelial cell differentiation;GO:0045109//intermediate filament organization;	GO:0005615//extracellular space;GO:0005829//cytosol;GO:0005856//cytoskeleton;GO:0005882//intermediate filament;	GO:0005198//structural molecule activity;GO:0005515//protein binding;	ko05150(Staphylococcus aureus infection);ko04915(Estrogen signaling pathway)
ENSG00000159403	1363.32	1916.35	810.283	0.422825	-1.24187	6.65482e-06	0.000121636	12	7080214	7092540	-	5803	C1R	GO:0002376;GO:0004175;GO:0004252;GO:0005509;GO:0005576;GO:0006508;GO:0006956;GO:0006958;GO:0008233;GO:0008236;GO:0016787;GO:0045087	K01330	EC:3.4.21.41	-	-	complement C1r [Source:HGNC Symbol;Acc:HGNC:1246]	715	P00736	GO:0002376//immune system process;GO:0006508//proteolysis;GO:0006956//complement activation;GO:0006958//complement activation, classical pathway;GO:0045087//innate immune response;	GO:0005576//extracellular region;	GO:0004175//endopeptidase activity;GO:0004252//serine-type endopeptidase activity;GO:0005509//calcium ion binding;GO:0008233//peptidase activity;GO:0008236//serine-type peptidase activity;GO:0016787//hydrolase activity;	ko05322(Systemic lupus erythematosus);ko05171(Coronavirus disease - COVID-19);ko05150(Staphylococcus aureus infection);ko05133(Pertussis);ko04610(Complement and coagulation cascades);ko04145(Phagosome)
ENSG00000149257	1251.66	1769.12	734.207	0.415012	-1.26877	6.68373e-06	0.000121889	11	75562056	75572783	+	6281	SERPINH1	GO:0003433;GO:0003723;GO:0004867;GO:0005515;GO:0005518;GO:0005581;GO:0005615;GO:0005737;GO:0005783;GO:0005788;GO:0005793;GO:0006986;GO:0010951;GO:0030199;GO:0032964;GO:0045121;GO:0051082;GO:0051604;GO:0062023	K09501	-	O;V	KOG2392;35BUW;38GZ1;3BI9W;3CU9F;3J5MQ;485ZC;49637;4MM1K;4MW9F	serpin family H member 1 [Source:HGNC Symbol;Acc:HGNC:1546]	871	P50454;A0A024R5K8;A8K259	GO:0003433//chondrocyte development involved in endochondral bone morphogenesis;GO:0006986//response to unfolded protein;GO:0010951//negative regulation of endopeptidase activity;GO:0030199//collagen fibril organization;GO:0032964//collagen biosynthetic process;GO:0051604//protein maturation;	GO:0005581//collagen trimer;GO:0005615//extracellular space;GO:0005737//cytoplasm;GO:0005783//endoplasmic reticulum;GO:0005788//endoplasmic reticulum lumen;GO:0005793//endoplasmic reticulum-Golgi intermediate compartment;GO:0045121//membrane raft;GO:0062023//collagen-containing extracellular matrix;	GO:0003723//RNA binding;GO:0004867//serine-type endopeptidase inhibitor activity;GO:0005515//protein binding;GO:0005518//collagen binding;GO:0051082//unfolded protein binding;	-
ENSG00000154736	453.76	610.618	296.902	0.486232	-1.04028	7.30686e-06	0.000130781	21	26917922	26967088	-	9765	ADAMTS5	GO:0004175;GO:0004222;GO:0005178;GO:0005515;GO:0005576;GO:0005615;GO:0005788;GO:0006508;GO:0007520;GO:0008201;GO:0008233;GO:0008237;GO:0008270;GO:0016787;GO:0022617;GO:0030198;GO:0031012;GO:0042742;GO:0044691;GO:0046872;GO:0050840;GO:0062023;GO:0120163	K08620	EC:3.4.24.-	O	KOG3538;35IZX;38HAG;3BDCS;3D2YA;3JG0Q;487BY;491D5;4MDXI;4N14W	ADAM metallopeptidase with thrombospondin type 1 motif 5 [Source:HGNC Symbol;Acc:HGNC:221]	11096	Q9UNA0	GO:0006508//proteolysis;GO:0007520//myoblast fusion;GO:0022617//extracellular matrix disassembly;GO:0030198//extracellular matrix organization;GO:0042742//defense response to bacterium;GO:0044691//tooth eruption;GO:0120163//negative regulation of cold-induced thermogenesis;	GO:0005576//extracellular region;GO:0005615//extracellular space;GO:0005788//endoplasmic reticulum lumen;GO:0031012//extracellular matrix;GO:0062023//collagen-containing extracellular matrix;	GO:0004175//endopeptidase activity;GO:0004222//metalloendopeptidase activity;GO:0005178//integrin binding;GO:0005515//protein binding;GO:0008201//heparin binding;GO:0008233//peptidase activity;GO:0008237//metallopeptidase activity;GO:0008270//zinc ion binding;GO:0016787//hydrolase activity;GO:0046872//metal ion binding;GO:0050840//extracellular matrix binding;	-
ENSG00000188910	435.693	650.82	220.566	0.338905	-1.56105	7.56766e-06	0.000134566	1	34781214	34786369	+	2362	GJB3	GO:0001701;GO:0001890;GO:0005243;GO:0005515;GO:0005737;GO:0005886;GO:0005911;GO:0005921;GO:0005922;GO:0007154;GO:0007267;GO:0007283;GO:0016020;GO:0016021;GO:0030054;GO:0043231;GO:0043588;GO:0055085;GO:0070161;GO:0071300	K07622	-	S;U	2QRC0;35CTH;38HGN;3BITK;3D1IZ;3JDJB;485ST;4904A;4M5VW;4N4KI	gap junction protein beta 3 [Source:HGNC Symbol;Acc:HGNC:4285]	2707	O75712;A0A654ICK0	GO:0001701//in utero embryonic development;GO:0001890//placenta development;GO:0007154//cell communication;GO:0007267//cell-cell signaling;GO:0007283//spermatogenesis;GO:0043588//skin development;GO:0055085//transmembrane transport;GO:0071300//cellular response to retinoic acid;	GO:0005737//cytoplasm;GO:0005886//plasma membrane;GO:0005911//cell-cell junction;GO:0005921//gap junction;GO:0005922//connexin complex;GO:0016020//membrane;GO:0016021//integral component of membrane;GO:0030054//cell junction;GO:0043231//intracellular membrane-bounded organelle;GO:0070161//anchoring junction;	GO:0005243//gap junction channel activity;GO:0005515//protein binding;	-
ENSG00000143375	412.26	554.155	270.364	0.487885	-1.03539	7.69667e-06	0.000136564	1	151510510	151538692	+	6616	CGN	GO:0000226;GO:0003779;GO:0005515;GO:0005886;GO:0005923;GO:0008017;GO:0008150;GO:0016459;GO:0030054;GO:0045296;GO:0070161	K06102	-	S;Z	2R9EI;35DUC;39TUZ;3B9G7;3D0HR;3JATX;483CX;4937T;4MDGB;4MSGK	cingulin [Source:HGNC Symbol;Acc:HGNC:17429]	57530	Q9P2M7	GO:0000226//microtubule cytoskeleton organization;GO:0008150//biological_process;	GO:0005886//plasma membrane;GO:0005923//bicellular tight junction;GO:0016459//myosin complex;GO:0030054//cell junction;GO:0070161//anchoring junction;	GO:0003779//actin binding;GO:0005515//protein binding;GO:0008017//microtubule binding;GO:0045296//cadherin binding;	ko04530(Tight junction)
ENSG00000204389	827.898	1246.97	408.826	0.327856	-1.60887	7.81218e-06	0.000138015	6	31815543	31817946	+	2404	HSPA1A	GO:0000122;GO:0000166;GO:0001618;GO:0001664;GO:0003714;GO:0003723;GO:0005102;GO:0005515;GO:0005524;GO:0005576;GO:0005634;GO:0005654;GO:0005737;GO:0005739;GO:0005783;GO:0005813;GO:0005814;GO:0005815;GO:0005829;GO:0005856;GO:0005886;GO:0005925;GO:0006402;GO:0006457;GO:0006986;GO:0007041;GO:0008180;GO:0008285;GO:0010628;GO:0016192;GO:0016234;GO:0016235;GO:0016607;GO:0016887;GO:0019899;GO:0030308;GO:…	K03283	-	O	KOG0101;35M15;38BSZ;3BA18;3CWU8;3JAYA;48265;48W7U;4MBQY;4MS1Q	heat shock protein family A (Hsp70) member 1A [Source:HGNC Symbol;Acc:HGNC:5232]	3303	P0DMV8;P0DMV9;A8K5I0;B3KTT5	GO:0000122//negative regulation of transcription by RNA polymerase II;GO:0006402//mRNA catabolic process;GO:0006457//protein folding;GO:0006986//response to unfolded protein;GO:0007041//lysosomal transport;GO:0008285//negative regulation of cell population proliferation;GO:0010628//positive regulation of gene expression;GO:0016192//vesicle-mediated transport;GO:0030308//negative regulation of cel…	GO:0005576//extracellular region;GO:0005634//nucleus;GO:0005654//nucleoplasm;GO:0005737//cytoplasm;GO:0005739//mitochondrion;GO:0005783//endoplasmic reticulum;GO:0005813//centrosome;GO:0005814//centriole;GO:0005815//microtubule organizing center;GO:0005829//cytosol;GO:0005856//cytoskeleton;GO:0005886//plasma membrane;GO:0005925//focal adhesion;GO:0008180//COP9 signalosome;GO:0016234//inclusion bo…	GO:0000166//nucleotide binding;GO:0001618//virus receptor activity;GO:0001664//G protein-coupled receptor binding;GO:0003714//transcription corepressor activity;GO:0003723//RNA binding;GO:0005102//signaling receptor binding;GO:0005515//protein binding;GO:0005524//ATP binding;GO:0016887//ATP hydrolysis activity;GO:0019899//enzyme binding;GO:0031072//heat shock protein binding;GO:0031249//denatured…	ko05417(Lipid and atherosclerosis);ko05162(Measles);ko05145(Toxoplasmosis);ko05134(Legionellosis);ko05020(Prion disease);ko04915(Estrogen signaling pathway);ko04612(Antigen processing and presentation);ko04213(Longevity regulating pathway - multiple species);ko04144(Endocytosis);ko04141(Protein processing in endoplasmic reticulum);ko04010(MAPK signaling pathway);ko03040(Spliceosome)
[truncated: 341 more rows]
