# Supplementary material for: EIF4A3‐Mediated Biogenesis of CircFADS1 Promotes the Progression of Hepatocellular Carcinoma via Wnt/β‐Catenin Pathway
Source: Adv Sci (Weinh). 2025 Feb 18;12(14):2411869. doi: 10.1002/advs.202411869 (PMC11984884; doi:10.1002/advs.202411869)
Supplement: Supplementary file 3 — Supporting Table 4 [file ADVS-12-2411869-s002.xlsx]

## Sheet: Sheet1
Protein IDs	Entry	Protein names	Gene Names	Fasta headers	Peptides T0	Peptides T1	Unique peptides T0	Unique peptides T1	Mol. weight [kDa]	Sequence length	Score	Sequence coverage T0 [%]	Sequence coverage T1 [%]	LFQ intensity T0	LFQ intensity T1
B4DPF1;B4DV28;Q96KP4;Q9NUV1;Q9NW02;J3QRH4;J3QKT2;Q9H7K8	B4DPF1	cDNA FLJ56358, highly similar to Cytosolic nonspecific dipeptidase		tr|B4DPF1|B4DPF1_HUMAN cDNA FLJ56358, highly similar to Cytosolic nonspecific dipeptidase OS=Homo sapiens OX=9606 PE=2 SV=1;tr|B4DV28|B4DV28_HUMAN cDNA FLJ54170, highly similar to Cytosolic nonspecific dipeptidase OS=Homo sapiens OX=9606 PE=2 SV=1;sp|Q96KP	0	2	0	2	42.263	380	5.5297	0	8.2	0	8469200
B3KN82;Q9Y2X3;B4DUY3;H7BZ72	B3KN82	cDNA FLJ13913 fis, clone Y79AA1000231, highly similar to Nucleolar protein NOP5		tr|B3KN82|B3KN82_HUMAN cDNA FLJ13913 fis, clone Y79AA1000231, highly similar to Nucleolar protein NOP5 OS=Homo sapiens OX=9606 PE=2 SV=1;sp|Q9Y2X3|NOP58_HUMAN Nucleolar protein 58 OS=Homo sapiens OX=9606 GN=NOP58 PE=1 SV=1	0	2	0	2	52.288	466	2.3142	0	5.8	0	4933800
H0YB24;B3KTJ9;Q8N163;E5RHJ4;G3V119;E2PSM9	H0YB24	Cell cycle and apoptosis regulator 2	CCAR2	tr|H0YB24|H0YB24_HUMAN Cell cycle and apoptosis regulator 2 (Fragment) OS=Homo sapiens OX=9606 GN=CCAR2 PE=1 SV=1;tr|B3KTJ9|B3KTJ9_HUMAN cDNA FLJ38393 fis, clone FEBRA2007212 OS=Homo sapiens OX=9606 PE=2 SV=1;sp|Q8N163|CCAR2_HUMAN Cell cycle and apoptosis	0	2	0	2	68.812	615	7.2617	0	3.9	0	7907800
V9HW24;A0A087X2I1;P62333;H0YJC0	V9HW24	Epididymis secretory protein Li 73	HEL-S-73	tr|V9HW24|V9HW24_HUMAN Epididymis secretory protein Li 73 OS=Homo sapiens OX=9606 GN=HEL-S-73 PE=2 SV=1;tr|A0A087X2I1|A0A087X2I1_HUMAN Proteasome 26S subunit, ATPase 6 OS=Homo sapiens OX=9606 GN=PSMC6 PE=1 SV=1;sp|P62333|PRS10_HUMAN 26S proteasome regulato	0	2	0	2	44.16	389	2.2857	0	5.9	0	5769200
A0A0A0MRX2;Q96HY6;Q6UW46	A0A0A0MRX2	DDRGK domain-containing protein 1	DDRGK1	tr|A0A0A0MRX2|A0A0A0MRX2_HUMAN DDRGK domain-containing protein 1 OS=Homo sapiens OX=9606 GN=DDRGK1 PE=1 SV=1;sp|Q96HY6|DDRGK_HUMAN DDRGK domain-containing protein 1 OS=Homo sapiens OX=9606 GN=DDRGK1 PE=1 SV=2;tr|Q6UW46|Q6UW46_HUMAN DDRGK domain-containing	0	2	0	2	33.939	298	3.3883	0	7.7	0	8713300
A0A0U1RRM8;H0YJ34;A8K6S3;Q96AC1;G3V3J0	A0A0U1RRM8	FERM domain containing kindlin 2	FERMT2	tr|A0A0U1RRM8|A0A0U1RRM8_HUMAN FERM domain containing kindlin 2 (Fragment) OS=Homo sapiens OX=9606 GN=FERMT2 PE=1 SV=1;tr|H0YJ34|H0YJ34_HUMAN FERM domain containing kindlin 2 (Fragment) OS=Homo sapiens OX=9606 GN=FERMT2 PE=1 SV=1;tr|A8K6S3|A8K6S3_HUMAN cDN	0	2	0	2	61.796	545	1.3915	0	4.4	0	13748000
A0A3B3ITP6;A0A3B3IU45;B4DLA6;B3KMX0;A0A3B3IT92;P33991;A4FS09;A0A8V8TKP2;E5RG31;A0A3B3IS57	A0A3B3ITP6	DNA replication licensing factor MCM4 (EC 3.6.4.12)	MCM4	tr|A0A3B3ITP6|A0A3B3ITP6_HUMAN DNA replication licensing factor MCM4 OS=Homo sapiens OX=9606 GN=MCM4 PE=1 SV=1;tr|A0A3B3IU45|A0A3B3IU45_HUMAN DNA replication licensing factor MCM4 OS=Homo sapiens OX=9606 GN=MCM4 PE=1 SV=1;tr|B4DLA6|B4DLA6_HUMAN DNA replica	0	2	0	2	83.053	742	7.1904	0	3	0	5495000
Q7L8P5;A0A994J7A4;Q8WX93;L0R8B3;Q4W5A6;H0YA05;B2RTX2	Q7L8P5	Uncharacterized protein DKFZp586L0518	DKFZp586L0518	tr|Q7L8P5|Q7L8P5_HUMAN Uncharacterized protein DKFZp586L0518 (Fragment) OS=Homo sapiens OX=9606 GN=DKFZp586L0518 PE=2 SV=1;tr|A0A994J7A4|A0A994J7A4_HUMAN Palladin, cytoskeletal associated protein OS=Homo sapiens OX=9606 GN=PALLD PE=1 SV=1;sp|Q8WX93|PALLD_H	0	2	0	2	16.065	145	1.1242	0	17.2	0	3697200
Q2KQ72;Q05BV1;B7ZLZ7;B3KMB1;A8K984;O95347;Q7Z2X1;Q6IPS5;B3KM27	Q2KQ72	Chromosome-associated protein E		tr|Q2KQ72|Q2KQ72_HUMAN Chromosome-associated protein E OS=Homo sapiens OX=9606 PE=2 SV=1;tr|Q05BV1|Q05BV1_HUMAN SMC2 protein (Fragment) OS=Homo sapiens OX=9606 GN=SMC2 PE=2 SV=1;tr|B7ZLZ7|B7ZLZ7_HUMAN Structural maintenance of chromosomes protein OS=Homo s	0	2	0	2	85.978	760	1.6225	0	2.8	0	3159700
Q59H95;B4DIX0;Q13045	Q59H95	Flightless I homolog variant		tr|Q59H95|Q59H95_HUMAN Flightless I homolog variant (Fragment) OS=Homo sapiens OX=9606 PE=2 SV=1;tr|B4DIX0|B4DIX0_HUMAN cDNA FLJ50778, highly similar to Protein flightless-1 homolog OS=Homo sapiens OX=9606 PE=2 SV=1;sp|Q13045|FLII_HUMAN Protein flightless-	0	2	0	2	125.28	1101	1.8751	0	2.3	0	8175300
E7ERK9;Q9UI10;Q59FC8;Q9HBP7;F8W8L6;B4DUP5;Q9Y3W7;Q71US4	E7ERK9	Eukaryotic translation initiation factor 2B subunit delta	EIF2B4	tr|E7ERK9|E7ERK9_HUMAN Eukaryotic translation initiation factor 2B subunit delta OS=Homo sapiens OX=9606 GN=EIF2B4 PE=1 SV=1;sp|Q9UI10|EI2BD_HUMAN Translation initiation factor eIF-2B subunit delta OS=Homo sapiens OX=9606 GN=EIF2B4 PE=1 SV=2;tr|Q59FC8|Q59F	0	2	0	2	59.714	544	1.3414	0	4.6	0	2428600
Q8WW12	Q8WW12	PEST proteolytic signal-containing nuclear protein (PCNP) (PEST-containing nuclear protein)	PCNP	sp|Q8WW12|PCNP_HUMAN PEST proteolytic signal-containing nuclear protein OS=Homo sapiens OX=9606 GN=PCNP PE=1 SV=2	0	2	0	2	18.925	178	6.5938	0	17.4	0	14064000
Q96FC7	Q96FC7	Phytanoyl-CoA hydroxylase-interacting protein-like	PHYHIPL KIAA1796 UNQ6309/PRO20934	sp|Q96FC7|PHIPL_HUMAN Phytanoyl-CoA hydroxylase-interacting protein-like OS=Homo sapiens OX=9606 GN=PHYHIPL PE=1 SV=3	0	2	0	2	42.486	376	1.0808	0	6.6	0	5067600
B0QY89;Q9Y262;C9JHP4;C9K0Q7;B4DEH4;B0QY90;B4DQF6;B3KPB9;H7C3A0;Q7Z5X3;Q8N7H0;B3KNG0	B0QY89	Eukaryotic translation initiation factor 3 subunit L (eIF3l) (Eukaryotic translation initiation factor 3 subunit 6-interacting protein) (Eukaryotic translation initiation factor 3 subunit E-interacting protein)	EIF3L EIF3EIP EIF3S6IP	tr|B0QY89|B0QY89_HUMAN Eukaryotic translation initiation factor 3 subunit L OS=Homo sapiens OX=9606 GN=EIF3L PE=1 SV=1;sp|Q9Y262|EIF3L_HUMAN Eukaryotic translation initiation factor 3 subunit L OS=Homo sapiens OX=9606 GN=EIF3L PE=1 SV=1;tr|C9JHP4|C9JHP4_HU	0	1	0	1	70.901	607	3.2124	0	1.6	0	0
A0A1U9X8D3;A0A1U9X8D1;A0A1U9X8C7;A0A1U9X8C1;A0A0G2JHC2;A0A024RCJ8;Q6NYC8	A0A1U9X8D3	PPP1R18		tr|A0A1U9X8D3|A0A1U9X8D3_HUMAN PPP1R18 OS=Homo sapiens OX=9606 PE=4 SV=1;tr|A0A1U9X8D1|A0A1U9X8D1_HUMAN PPP1R18 OS=Homo sapiens OX=9606 PE=4 SV=1;tr|A0A1U9X8C7|A0A1U9X8C7_HUMAN PPP1R18 OS=Homo sapiens OX=9606 PE=4 SV=1;tr|A0A1U9X8C1|A0A1U9X8C1_HUMAN PPP1R1	0	1	0	1	67.958	613	3.4346	0	1.5	0	3583800
F8WAW4;Q9NYD2;B4DLL3;F1LLU7;C9JB63;Q59E94;Q53HG3;Q53GC8;A0A0C4DGA2;O75521;F8W6J1;Q6IBN4	F8WAW4	Enoyl-CoA delta isomerase 2	ECI2	tr|F8WAW4|F8WAW4_HUMAN Enoyl-CoA delta isomerase 2 OS=Homo sapiens OX=9606 GN=ECI2 PE=1 SV=1;tr|Q9NYD2|Q9NYD2_HUMAN Hepatocellular carcinoma-associated antigen 64 OS=Homo sapiens OX=9606 GN=HCA64 PE=2 SV=1;tr|B4DLL3|B4DLL3_HUMAN cDNA FLJ56683, highly simil	0	1	0	1	15.64	140	1.2098	0	7.1	0	2168600
A0A0S2Z4Y4;A0A0S2Z5H3;Q14677	A0A0S2Z4Y4	Clathrin interactor 1 isoform 1	CLINT1	tr|A0A0S2Z4Y4|A0A0S2Z4Y4_HUMAN Clathrin interactor 1 isoform 1 (Fragment) OS=Homo sapiens OX=9606 GN=CLINT1 PE=2 SV=1;tr|A0A0S2Z5H3|A0A0S2Z5H3_HUMAN Clathrin interactor 1 isoform 2 (Fragment) OS=Homo sapiens OX=9606 GN=CLINT1 PE=2 SV=1;sp|Q14677|EPN4_HUMAN	0	1	0	1	68.259	625	2.3463	0	1.8	0	3566100
B7Z601;Q53T76;A8K1Z2;A0A140VJK2;P43304;A0A0S2Z3S0;Q8WUQ0;F5GYK7	B7Z601	Glycerol-3-phosphate dehydrogenase, mitochondrial		tr|B7Z601|B7Z601_HUMAN Glycerol-3-phosphate dehydrogenase, mitochondrial OS=Homo sapiens OX=9606 PE=2 SV=1;tr|Q53T76|Q53T76_HUMAN Glycerol-3-phosphate dehydrogenase (Fragment) OS=Homo sapiens OX=9606 GN=GPD2 PE=3 SV=1;tr|A8K1Z2|A8K1Z2_HUMAN Glycerol-3-phos	0	1	0	1	55.739	500	1.0845	0	2.4	0	766190
A0A223PQH6;A6NEM2;P51610;Q05C05	A0A223PQH6	HCFC1		tr|A0A223PQH6|A0A223PQH6_HUMAN HCFC1 OS=Homo sapiens OX=9606 PE=4 SV=1;tr|A6NEM2|A6NEM2_HUMAN Host cell factor C1 OS=Homo sapiens OX=9606 GN=HCFC1 PE=1 SV=2;sp|P51610|HCFC1_HUMAN Host cell factor 1 OS=Homo sapiens OX=9606 GN=HCFC1 PE=1 SV=2;tr|Q05C05|Q05C0	0	1	0	1	208.76	2035	0.86239	0	0.7	0	2388700
A0A3B3ITW1;Q6FI27;B5BUC0;A0A7I2YQK0;P49841;A0A7I2V3G9;Q86TM2;A0A7I2V3T3;A0A7I2V5G5;A0A7I2V5K9;A0A7I2V3D8;A0A7I2V2V4;A0A7I2V441;A0A7I2V4F3;A0A7I2V3J4	A0A3B3ITW1	[tau protein] kinase (EC 2.7.11.26)	GSK3B	tr|A0A3B3ITW1|A0A3B3ITW1_HUMAN [tau protein] kinase OS=Homo sapiens OX=9606 GN=GSK3B PE=1 SV=2;tr|Q6FI27|Q6FI27_HUMAN [tau protein] kinase OS=Homo sapiens OX=9606 GN=GSK3B PE=2 SV=1;tr|B5BUC0|B5BUC0_HUMAN [tau protein] kinase (Fragment) OS=Homo sapiens OX=	0	1	0	1	43.479	387	1.7306	0	6.2	0	2005100
A0A7P0T8N8;O14776	A0A7P0T8N8	Transcription elongation regulator 1	TCERG1	tr|A0A7P0T8N8|A0A7P0T8N8_HUMAN Transcription elongation regulator 1 OS=Homo sapiens OX=9606 GN=TCERG1 PE=1 SV=1;sp|O14776|TCRG1_HUMAN Transcription elongation regulator 1 OS=Homo sapiens OX=9606 GN=TCERG1 PE=1 SV=2	0	1	0	1	126	1115	1.1584	0	1	0	806940
A0A8C8KCK5;A0A8C8L3F5;Q9ULC5	A0A8C8KCK5	arachidonate--CoA ligase (EC 6.2.1.15) (Arachidonate--CoA ligase)	ACSL5	tr|A0A8C8KCK5|A0A8C8KCK5_HUMAN arachidonate--CoA ligase OS=Homo sapiens OX=9606 GN=ACSL5 PE=1 SV=1;tr|A0A8C8L3F5|A0A8C8L3F5_HUMAN Long-chain-fatty-acid--CoA ligase OS=Homo sapiens OX=9606 GN=ACSL5 PE=1 SV=1;sp|Q9ULC5|ACSL5_HUMAN Long-chain-fatty-acid--CoA	0	1	0	1	77.932	697	1.0758	0	1.9	0	1485900
A6NDG6;H3BV17	A6NDG6	Glycerol-3-phosphate phosphatase (G3PP) (EC 3.1.3.21) (Aspartate-based ubiquitous Mg(2+)-dependent phosphatase) (AUM) (EC 3.1.3.48) (Phosphoglycolate phosphatase) (PGP)	PGP	sp|A6NDG6|PGP_HUMAN Glycerol-3-phosphate phosphatase OS=Homo sapiens OX=9606 GN=PGP PE=1 SV=1;tr|H3BV17|H3BV17_HUMAN Phosphoglycolate phosphatase (Fragment) OS=Homo sapiens OX=9606 GN=PGP PE=1 SV=1	0	1	0	1	34.006	321	5.4143	0	4	0	0
H0YBE1;A8K607;E7ESC6;Q9UIA9	H0YBE1	Exportin 7	XPO7	tr|H0YBE1|H0YBE1_HUMAN Exportin 7 (Fragment) OS=Homo sapiens OX=9606 GN=XPO7 PE=1 SV=1;tr|A8K607|A8K607_HUMAN cDNA FLJ76855, highly similar to Homo sapiens exportin 7 (XPO7), mRNA OS=Homo sapiens OX=9606 PE=2 SV=1;tr|E7ESC6|E7ESC6_HUMAN Exportin 7 OS=Homo	0	1	0	1	21.553	190	1.5046	0	5.8	0	1843200
R4GNH9;R4GMQ7;B1AMU7;B1AMU4;Q9Y3B2;B1AMU3	R4GNH9	Exosome component 1	EXOSC1	tr|R4GNH9|R4GNH9_HUMAN Exosome component 1 OS=Homo sapiens OX=9606 GN=EXOSC1 PE=1 SV=1;tr|R4GMQ7|R4GMQ7_HUMAN Exosome component 1 (Fragment) OS=Homo sapiens OX=9606 GN=EXOSC1 PE=1 SV=1;tr|B1AMU7|B1AMU7_HUMAN Exosome component 1 (Fragment) OS=Homo sapiens O	0	1	0	1	15.105	139	5.3582	0	11.5	0	5693700
B4DIZ2;P61086;B3KSH4;D6RDM7	B4DIZ2	cDNA FLJ57995, moderately similar to Ubiquitin-conjugating enzyme E2-25 kDa		tr|B4DIZ2|B4DIZ2_HUMAN cDNA FLJ57995, moderately similar to Ubiquitin-conjugating enzyme E2-25 kDa OS=Homo sapiens OX=9606 PE=2 SV=1;sp|P61086|UBE2K_HUMAN Ubiquitin-conjugating enzyme E2 K OS=Homo sapiens OX=9606 GN=UBE2K PE=1 SV=3;tr|B3KSH4|B3KSH4_HUMAN H	0	1	0	1	15.81	139	2.9559	0	10.8	0	3175900
H7C2F5;Q9NXF0;H3BLS9;H0YLQ3;Q7Z586;B4DR08;B4DTP3;Q8TEF1;E9PDP5;H0YM23;Q8IWZ3;O75179	H7C2F5	Ankyrin repeat and KH domain containing 1	ANKHD1	tr|H7C2F5|H7C2F5_HUMAN Ankyrin repeat and KH domain containing 1 (Fragment) OS=Homo sapiens OX=9606 GN=ANKHD1 PE=1 SV=1;tr|Q9NXF0|Q9NXF0_HUMAN cDNA FLJ20288 fis, clone HEP04414 (Fragment) OS=Homo sapiens OX=9606 PE=2 SV=1;tr|H3BLS9|H3BLS9_HUMAN Ankyrin rep	0	1	0	1	64.914	608	2.2882	0	2.1	0	1323300
B4E2V5;B4DZK8;P27105;B4E310	B4E2V5	cDNA FLJ52062, highly similar to Erythrocyte band 7 integral membrane protein		tr|B4E2V5|B4E2V5_HUMAN cDNA FLJ52062, highly similar to Erythrocyte band 7 integral membrane protein OS=Homo sapiens OX=9606 PE=2 SV=1;tr|B4DZK8|B4DZK8_HUMAN cDNA FLJ61192, highly similar to Erythrocyte band 7 integral membrane protein OS=Homo sapiens OX=9	0	1	0	1	25.964	237	2.9988	0	5.1	0	0
B4E1R7;Q59EF6;P17655;Q6ZVC6;B3KUH9;B4DN77;B2RCM3	B4E1R7	cDNA FLJ58224, highly similar to Calpain-2 catalytic subunit		tr|B4E1R7|B4E1R7_HUMAN cDNA FLJ58224, highly similar to Calpain-2 catalytic subunit OS=Homo sapiens OX=9606 PE=2 SV=1;tr|Q59EF6|Q59EF6_HUMAN Calpain-2 catalytic subunit (Fragment) OS=Homo sapiens OX=9606 PE=2 SV=1;sp|P17655|CAN2_HUMAN Calpain-2 catalytic s	0	1	0	1	60.507	523	1.1603	0	1.9	0	4837100
C9JTS3;C9JG97;C9JEH3;Q13685;Q59EM1	C9JTS3	Angio associated migratory cell protein	AAMP	tr|C9JTS3|C9JTS3_HUMAN Angio associated migratory cell protein (Fragment) OS=Homo sapiens OX=9606 GN=AAMP PE=1 SV=8;tr|C9JG97|C9JG97_HUMAN Angio associated migratory cell protein OS=Homo sapiens OX=9606 GN=AAMP PE=1 SV=1;tr|C9JEH3|C9JEH3_HUMAN Angio associ	0	1	0	1	21.992	200	1.0008	0	6.5	0	3754500
F5GWT4;Q9H4A3;F6UYG0;A0A6Q8PFM0;A5D8Z4	F5GWT4	non-specific serine/threonine protein kinase (EC 2.7.11.1)	WNK1	tr|F5GWT4|F5GWT4_HUMAN non-specific serine/threonine protein kinase OS=Homo sapiens OX=9606 GN=WNK1 PE=1 SV=1;sp|Q9H4A3|WNK1_HUMAN Serine/threonine-protein kinase WNK1 OS=Homo sapiens OX=9606 GN=WNK1 PE=1 SV=2;tr|F6UYG0|F6UYG0_HUMAN WNK lysine deficient pr	0	1	0	1	225.5	2134	4.1729	0	0.6	0	2739600
K7EL89;P19623	K7EL89	Spermidine synthase	SRM	tr|K7EL89|K7EL89_HUMAN Spermidine synthase (Fragment) OS=Homo sapiens OX=9606 GN=SRM PE=1 SV=1;sp|P19623|SPEE_HUMAN Spermidine synthase OS=Homo sapiens OX=9606 GN=SRM PE=1 SV=1	0	1	0	1	9.2114	83	1.3356	0	9.6	0	5643500
P35251;Q14756	P35251	Replication factor C subunit 1 (Activator 1 140 kDa subunit) (A1 140 kDa subunit) (Activator 1 large subunit) (Activator 1 subunit 1) (DNA-binding protein PO-GA) (Replication factor C 140 kDa subunit) (RF-C 140 kDa subunit) (RFC140) (Replication factor C large subunit)	RFC1 RFC140	sp|P35251|RFC1_HUMAN Replication factor C subunit 1 OS=Homo sapiens OX=9606 GN=RFC1 PE=1 SV=4;tr|Q14756|Q14756_HUMAN LLDBP (Fragment) OS=Homo sapiens OX=9606 GN=LLDBP PE=2 SV=1	0	1	0	1	128.25	1148	3.7708	0	1	0	1344600
Q8TAS0;P36542;B4DL14	Q8TAS0	ATP synthase subunit gamma		tr|Q8TAS0|Q8TAS0_HUMAN ATP synthase subunit gamma (Fragment) OS=Homo sapiens OX=9606 PE=2 SV=1;sp|P36542|ATPG_HUMAN ATP synthase subunit gamma, mitochondrial OS=Homo sapiens OX=9606 GN=ATP5F1C PE=1 SV=1;tr|B4DL14|B4DL14_HUMAN ATP synthase subunit gamma OS=	0	1	0	1	32.247	291	6.0483	0	3.1	0	15179000
P41227;H0Y8T0;C9JN83;C9JW55;F8W808;A8MWP7;Q9BSU3	P41227	N-alpha-acetyltransferase 10 (EC 2.3.1.255) (N-terminal acetyltransferase complex ARD1 subunit homolog A) (hARD1) (NatA catalytic subunit Naa10)	NAA10 ARD1 ARD1A TE2	sp|P41227|NAA10_HUMAN N-alpha-acetyltransferase 10 OS=Homo sapiens OX=9606 GN=NAA10 PE=1 SV=1;tr|H0Y8T0|H0Y8T0_HUMAN N-alpha-acetyltransferase 11, NatA catalytic subunit (Fragment) OS=Homo sapiens OX=9606 GN=NAA11 PE=1 SV=1;tr|C9JN83|C9JN83_HUMAN N-termina	0	1	0	1	26.458	235	1.2269	0	5.1	0	2717800
P54886	P54886	Delta-1-pyrroline-5-carboxylate synthase (P5CS) (Aldehyde dehydrogenase family 18 member A1) [Includes: Glutamate 5-kinase (GK) (EC 2.7.2.11) (Gamma-glutamyl kinase); Gamma-glutamyl phosphate reductase (GPR) (EC 1.2.1.41) (Glutamate-5-semialdehyde dehydrogenase) (Glutamyl-gamma-semialdehyde dehydrogenase)]	ALDH18A1 GSAS P5CS PYCS	sp|P54886|P5CS_HUMAN Delta-1-pyrroline-5-carboxylate synthase OS=Homo sapiens OX=9606 GN=ALDH18A1 PE=1 SV=2	0	1	0	1	87.301	795	14.354	0	1.3	0	9295100
Q5VWC4;P55036;H0Y561;H0Y3Y9;A6PVX3	Q5VWC4	26S proteasome non-ATPase regulatory subunit 4	PSMD4 hCG_1741224	tr|Q5VWC4|Q5VWC4_HUMAN 26S proteasome non-ATPase regulatory subunit 4 OS=Homo sapiens OX=9606 GN=PSMD4 PE=1 SV=1;sp|P55036|PSMD4_HUMAN 26S proteasome non-ATPase regulatory subunit 4 OS=Homo sapiens OX=9606 GN=PSMD4 PE=1 SV=1;tr|H0Y561|H0Y561_HUMAN Proteaso	0	1	0	1	41.079	380	46.57	0	3.2	0	14915000
P60468;S4R3B5;Q53FA5	P60468	Protein transport protein Sec61 subunit beta	SEC61B	sp|P60468|SC61B_HUMAN Protein transport protein Sec61 subunit beta OS=Homo sapiens OX=9606 GN=SEC61B PE=1 SV=2;tr|S4R3B5|S4R3B5_HUMAN SEC61 translocon subunit beta OS=Homo sapiens OX=9606 GN=SEC61B PE=1 SV=1;tr|Q53FA5|Q53FA5_HUMAN Protein translocation com	0	1	0	1	9.9743	96	1.7589	0	10.4	0	9782000
Q541A5;Q92890;C9J6N9;C9JNP9;C9IZG3;B7Z9N3;B4E3I3	Q541A5	Ubiquitin fusion degradation 1 like (Yeast), isoform CRA_b (Ubiquitin fusion degradation 1 protein) (Ubiquitin fusion degradation 1-like)	UFD1L ufd1 hCG_17901	tr|Q541A5|Q541A5_HUMAN Ubiquitin fusion degradation 1 like (Yeast), isoform CRA_b OS=Homo sapiens OX=9606 GN=UFD1L PE=2 SV=1;sp|Q92890|UFD1_HUMAN Ubiquitin recognition factor in ER-associated degradation protein 1 OS=Homo sapiens OX=9606 GN=UFD1 PE=1 SV=3;	0	1	0	1	34.5	307	0.88226	0	3.9	0	1096700
Q7Z434	Q7Z434	Mitochondrial antiviral-signaling protein (MAVS) (CARD adapter inducing interferon beta) (Cardif) (Interferon beta promoter stimulator protein 1) (IPS-1) (Putative NF-kappa-B-activating protein 031N) (Virus-induced-signaling adapter) (VISA)	MAVS IPS1 KIAA1271 VISA	sp|Q7Z434|MAVS_HUMAN Mitochondrial antiviral-signaling protein OS=Homo sapiens OX=9606 GN=MAVS PE=1 SV=2	0	1	0	1	56.527	540	4.9849	0	2.4	0	4285800
Q8IVT2	Q8IVT2	Mitotic interactor and substrate of PLK1 (Mitotic spindle positioning protein)	MISP C19orf21	sp|Q8IVT2|MISP_HUMAN Mitotic interactor and substrate of PLK1 OS=Homo sapiens OX=9606 GN=MISP PE=1 SV=1	0	1	0	1	75.356	679	37.796	0	2.2	0	3335800
Q96CS3;B4E2M8	Q96CS3	FAS-associated factor 2 (UBX domain-containing protein 3B) (UBX domain-containing protein 8)	FAF2 ETEA KIAA0887 UBXD8 UBXN3B	sp|Q96CS3|FAF2_HUMAN FAS-associated factor 2 OS=Homo sapiens OX=9606 GN=FAF2 PE=1 SV=2;tr|B4E2M8|B4E2M8_HUMAN cDNA FLJ61076, highly similar to UBX domain-containing protein 8 OS=Homo sapiens OX=9606 PE=2 SV=1	0	1	0	1	52.623	445	1.7202	0	2.7	0	7791900
Q96CT7	Q96CT7	Coiled-coil domain-containing protein 124	CCDC124	sp|Q96CT7|CC124_HUMAN Coiled-coil domain-containing protein 124 OS=Homo sapiens OX=9606 GN=CCDC124 PE=1 SV=1	0	1	0	1	25.835	223	1.9158	0	4.5	0	5530000
Q96EN8	Q96EN8	Molybdenum cofactor sulfurase (MCS) (MOS) (MoCo sulfurase) (hMCS) (EC 2.8.1.9) (Molybdenum cofactor sulfurtransferase)	MOCOS	sp|Q96EN8|MOCOS_HUMAN Molybdenum cofactor sulfurase OS=Homo sapiens OX=9606 GN=MOCOS PE=1 SV=2	0	1	0	1	98.119	888	3.1191	0	1.5	0	1710900
S4R369;Q9BZE1;H0Y4J2;Q6TGK8;A6NHR2	S4R369	Mitochondrial ribosomal protein L37	MRPL37	tr|S4R369|S4R369_HUMAN Mitochondrial ribosomal protein L37 OS=Homo sapiens OX=9606 GN=MRPL37 PE=1 SV=1;sp|Q9BZE1|RM37_HUMAN Large ribosomal subunit protein mL37 OS=Homo sapiens OX=9606 GN=MRPL37 PE=1 SV=2;tr|H0Y4J2|H0Y4J2_HUMAN Mitochondrial ribosomal prot	0	1	0	1	54.952	483	0.85439	0	3.3	0	1471700
A0A023T787;Q9Y5S9	A0A023T787	RNA-binding protein 8A	RBM8 RBM8A Y14	tr|A0A023T787|A0A023T787_HUMAN RNA-binding protein 8A OS=Homo sapiens OX=9606 GN=RBM8 PE=2 SV=1;sp|Q9Y5S9|RBM8A_HUMAN RNA-binding protein 8A OS=Homo sapiens OX=9606 GN=RBM8A PE=1 SV=1	0	1	0	1	19.889	174	0.96395	0	5.2	0	5876200
Q86TY5;G3V3R6;Q6NVH9;Q6FGL0;A0A024R693;Q59FR8;P17931	Q86TY5	Galectin		tr|Q86TY5|Q86TY5_HUMAN Galectin OS=Homo sapiens OX=9606 PE=2 SV=1;tr|G3V3R6|G3V3R6_HUMAN Galectin OS=Homo sapiens OX=9606 GN=LGALS3 PE=1 SV=1;tr|Q6NVH9|Q6NVH9_HUMAN Galectin OS=Homo sapiens OX=9606 GN=LGALS3 PE=1 SV=1;tr|Q6FGL0|Q6FGL0_HUMAN Galectin (Fragm	0	1	0	1	13.897	121	6.1373	0	5.8	0	0
Q658Z6;Q8NA80;A0A024R7W5;A0A087X0Q1;B4DPX9;A0A087WY31;Q7Z739;Q8N3V9;Q96MZ5	Q658Z6	YTH domain-containing family protein	DKFZp451J085	tr|Q658Z6|Q658Z6_HUMAN YTH domain-containing family protein OS=Homo sapiens OX=9606 GN=DKFZp451J085 PE=2 SV=1;tr|Q8NA80|Q8NA80_HUMAN YTH domain-containing family protein OS=Homo sapiens OX=9606 PE=2 SV=1;tr|A0A024R7W5|A0A024R7W5_HUMAN YTH domain-containing	0	1	0	1	43.694	395	2.564	0	4.1	0	681730
A0A087WZ51;Q68E05;Q6FGS1;Q53GA0;A0A087WYR3;O43399	A0A087WZ51	TPD52 like 2	TPD52L2	tr|A0A087WZ51|A0A087WZ51_HUMAN TPD52 like 2 OS=Homo sapiens OX=9606 GN=TPD52L2 PE=1 SV=1;tr|Q68E05|Q68E05_HUMAN Tumor protein D52-like 2, isoform CRA_f OS=Homo sapiens OX=9606 GN=DKFZp686A1765 PE=2 SV=1;tr|Q6FGS1|Q6FGS1_HUMAN TPD52L2 protein OS=Homo sapien	0	1	0	1	16.306	152	17.032	0	12.5	0	196890
A0A087WYV6;A0A087WZU5;B4DRB0;B4DUZ1;B3KQJ7;Q59ED5;O43657	A0A087WYV6	Tetraspanin 6	TSPAN6	tr|A0A087WYV6|A0A087WYV6_HUMAN Tetraspanin 6 OS=Homo sapiens OX=9606 GN=TSPAN6 PE=1 SV=1;tr|A0A087WZU5|A0A087WZU5_HUMAN Tetraspanin 6 (Fragment) OS=Homo sapiens OX=9606 GN=TSPAN6 PE=1 SV=1;tr|B4DRB0|B4DRB0_HUMAN Tetraspanin OS=Homo sapiens OX=9606 PE=2 SV=	0	1	0	1	14.958	129	1.1086	0	8.5	0	858140
C9JXK9;C9JUT4;B7Z871;A0A087WZF1;B7ZLW0;Q93052	C9JXK9	LIM domain containing preferred translocation partner in lipoma	LPP	tr|C9JXK9|C9JXK9_HUMAN LIM domain containing preferred translocation partner in lipoma (Fragment) OS=Homo sapiens OX=9606 GN=LPP PE=1 SV=1;tr|C9JUT4|C9JUT4_HUMAN LIM domain containing preferred translocation partner in lipoma OS=Homo sapiens OX=9606 GN=LPP	0	1	0	1	26.706	252	1.8443	0	6	0	753880
A0A087X208;A0A494C0G5;A0A494C1I6;O00468	A0A087X208	Agrin	AGRN	tr|A0A087X208|A0A087X208_HUMAN Agrin OS=Homo sapiens OX=9606 GN=AGRN PE=1 SV=1;tr|A0A494C0G5|A0A494C0G5_HUMAN Agrin OS=Homo sapiens OX=9606 GN=AGRN PE=1 SV=1;tr|A0A494C1I6|A0A494C1I6_HUMAN Agrin OS=Homo sapiens OX=9606 GN=AGRN PE=1 SV=1;sp|O00468|AGRIN_HUM	0	1	0	1	202.29	1930	0.84045	0	0.7	0	1062900
A0A087X2E9;A8MX94;V9HWE9;P09211	A0A087X2E9	Glutathione S-transferase pi 1	GSTP1	tr|A0A087X2E9|A0A087X2E9_HUMAN Glutathione S-transferase pi 1 (Fragment) OS=Homo sapiens OX=9606 GN=GSTP1 PE=1 SV=1;tr|A8MX94|A8MX94_HUMAN Glutathione S-transferase OS=Homo sapiens OX=9606 GN=GSTP1 PE=1 SV=1;tr|V9HWE9|V9HWE9_HUMAN Glutathione S-transferase	0	1	0	1	8.7859	79	1.1407	0	12.7	0	29966000
A0A096LNV3;A0A096LP02;Q9Y508	A0A096LNV3	E3 ubiquitin-protein ligase RNF114 (EC 2.3.2.27) (RING finger protein 114) (RING-type E3 ubiquitin transferase RNF114) (Zinc finger protein 313)	RNF114	tr|A0A096LNV3|A0A096LNV3_HUMAN E3 ubiquitin-protein ligase RNF114 (Fragment) OS=Homo sapiens OX=9606 GN=RNF114 PE=1 SV=1;tr|A0A096LP02|A0A096LP02_HUMAN E3 ubiquitin-protein ligase RNF114 OS=Homo sapiens OX=9606 GN=RNF114 PE=1 SV=1;sp|Q9Y508|RN114_HUMAN E3	0	1	0	1	20.885	188	4.385	0	6.9	0	8296300
Q567R0;A0A096LP55;P07919	Q567R0	UQCRH protein (Ubiquinol-cytochrome c reductase hinge protein, isoform CRA_c)	UQCRH hCG_22091	tr|Q567R0|Q567R0_HUMAN UQCRH protein OS=Homo sapiens OX=9606 GN=UQCRH PE=2 SV=1;sp|A0A096LP55|QCR6L_HUMAN Cytochrome b-c1 complex subunit 6-like, mitochondrial OS=Homo sapiens OX=9606 GN=UQCRHL PE=3 SV=1;sp|P07919|QCR6_HUMAN Cytochrome b-c1 complex subunit	0	1	0	1	9.9533	85	0.75524	0	9.4	0	9109700
U3KQC1;K7EIR0;A0A0A0MQU0;Q9BV38	U3KQC1	WD repeat-containing protein 18	WDR18	tr|U3KQC1|U3KQC1_HUMAN WD repeat-containing protein 18 (Fragment) OS=Homo sapiens OX=9606 GN=WDR18 PE=1 SV=1;tr|K7EIR0|K7EIR0_HUMAN WD repeat-containing protein 18 OS=Homo sapiens OX=9606 GN=WDR18 PE=1 SV=1;tr|A0A0A0MQU0|A0A0A0MQU0_HUMAN WD repeat-containi	0	1	0	1	43.237	394	0.75545	0	2.3	0	4989700
A0A0A0MRA3;C0JYZ2;A0A0A0MTS7;Q8WZ42	A0A0A0MRA3	Titin	TTN	tr|A0A0A0MRA3|A0A0A0MRA3_HUMAN Titin OS=Homo sapiens OX=9606 GN=TTN PE=1 SV=1;tr|C0JYZ2|C0JYZ2_HUMAN Titin OS=Homo sapiens OX=9606 GN=TTN PE=3 SV=1;tr|A0A0A0MTS7|A0A0A0MTS7_HUMAN Titin OS=Homo sapiens OX=9606 GN=TTN PE=1 SV=1;sp|Q8WZ42|TITIN_HUMAN Titin OS	0	1	0	1	3014	27118	0.74685	0	0	0	7245200
Q6PK21;A0A0A0MRN5;Q05BV5;B3KMQ6;Q9NZT2	Q6PK21	OGFR protein		tr|Q6PK21|Q6PK21_HUMAN OGFR protein OS=Homo sapiens OX=9606 PE=2 SV=1;tr|A0A0A0MRN5|A0A0A0MRN5_HUMAN Opioid growth factor receptor OS=Homo sapiens OX=9606 GN=OGFR PE=1 SV=1;tr|Q05BV5|Q05BV5_HUMAN OGFR protein OS=Homo sapiens OX=9606 GN=OGFR PE=2 SV=1;tr|B3	0	1	0	1	54.097	513	1.3879	0	2.9	0	3401900
B4DZZ3;A2ABK4;A0A0G2JI50;E9PD43;A0A0A0MT02;A0A0A0MSN9;B7Z6T4;A0A1U9X839;H9ZYJ1;A0A1U9X830;P18615	B4DZZ3	cDNA FLJ61007, highly similar to Negative elongation factor E		tr|B4DZZ3|B4DZZ3_HUMAN cDNA FLJ61007, highly similar to Negative elongation factor E OS=Homo sapiens OX=9606 PE=2 SV=1;tr|A2ABK4|A2ABK4_HUMAN Negative elongation factor E (Fragment) OS=Homo sapiens OX=9606 GN=NELFE PE=1 SV=1;tr|A0A0G2JI50|A0A0G2JI50_HUMAN	0	1	0	1	16.473	148	0.839	0	8.8	0	1901600
U3KQ84;A0A0C4DGS1;P39656	U3KQ84	Dolichyl-diphosphooligosaccharide--protein glycosyltransferase 48 kDa subunit (Oligosaccharyl transferase 48 kDa subunit)	DDOST	tr|U3KQ84|U3KQ84_HUMAN Dolichyl-diphosphooligosaccharide--protein glycosyltransferase 48 kDa subunit (Fragment) OS=Homo sapiens OX=9606 GN=DDOST PE=1 SV=8;tr|A0A0C4DGS1|A0A0C4DGS1_HUMAN Dolichyl-diphosphooligosaccharide--protein glycosyltransferase 48 kDa	0	1	0	1	17.105	154	1.1997	0	7.1	0	10466000
B7Z922;B7Z419;H3BRM0;B7Z6A1;Q59F02;H3BV55;B2R6D4;A0A291FGD1;A0A0S2Z4J6;O15305	B7Z922	Phosphomannomutase (EC 5.4.2.8)		tr|B7Z922|B7Z922_HUMAN Phosphomannomutase OS=Homo sapiens OX=9606 PE=2 SV=1;tr|B7Z419|B7Z419_HUMAN Phosphomannomutase OS=Homo sapiens OX=9606 PE=2 SV=1;tr|H3BRM0|H3BRM0_HUMAN Phosphomannomutase OS=Homo sapiens OX=9606 GN=PMM2 PE=1 SV=1;tr|B7Z6A1|B7Z6A1_HUM	0	1	0	1	11.456	99	2.5596	0	13.1	0	2180000
A0A7I2V5W6;A0A7I2V5N3;B4DFP5;A0A7I2YQD1;I3L1P5;B4E1E2;A0A7I2V3Z1;A0A0S2Z4Q4;A0A7I2V6E0;A0A7I2V2K2;A0A7I2V5A2;A0A7I2V3I8;A0A7I2V3F9;A0A7I2V2D8;A0A7I2V2W5;A0A7I2V2R9;A0A7I2V3J3;A0A0S2Z4R4;A0A7I2V637;A0A7I2V5A3;O14964	A0A7I2V5W6	Hepatocyte growth factor-regulated tyrosine kinase substrate	HGS	tr|A0A7I2V5W6|A0A7I2V5W6_HUMAN Hepatocyte growth factor-regulated tyrosine kinase substrate (Fragment) OS=Homo sapiens OX=9606 GN=HGS PE=1 SV=1;tr|A0A7I2V5N3|A0A7I2V5N3_HUMAN Hepatocyte growth factor-regulated tyrosine kinase substrate (Fragment) OS=Homo s	0	1	0	1	7.2263	64	1.3413	0	17.2	0	6550600
A0A140VJF4;P53004	A0A140VJF4	Biliverdin reductase A (BVR A) (EC 1.3.1.24)		tr|A0A140VJF4|A0A140VJF4_HUMAN Biliverdin reductase A OS=Homo sapiens OX=9606 PE=2 SV=1;sp|P53004|BIEA_HUMAN Biliverdin reductase A OS=Homo sapiens OX=9606 GN=BLVRA PE=1 SV=2	0	1	0	1	33.428	296	2.1751	0	4.7	0	8455900
A0A140VJQ4;P04181	A0A140VJQ4	Ornithine aminotransferase (EC 2.6.1.13)		tr|A0A140VJQ4|A0A140VJQ4_HUMAN Ornithine aminotransferase OS=Homo sapiens OX=9606 PE=2 SV=1;sp|P04181|OAT_HUMAN Ornithine aminotransferase, mitochondrial OS=Homo sapiens OX=9606 GN=OAT PE=1 SV=1	0	1	0	1	48.534	439	0.85154	0	3.2	0	2403300
A0A1B0GXB4;H3BV36;H3BMS6;H3BNX3;Q9UHS8;Q53HW7;B2R7T6;Q9Y6N5	A0A1B0GXB4	Sulfide quinone oxidoreductase	SQOR	tr|A0A1B0GXB4|A0A1B0GXB4_HUMAN Sulfide quinone oxidoreductase (Fragment) OS=Homo sapiens OX=9606 GN=SQOR PE=4 SV=1;tr|H3BV36|H3BV36_HUMAN Sulfide quinone oxidoreductase (Fragment) OS=Homo sapiens OX=9606 GN=SQOR PE=4 SV=1;tr|H3BMS6|H3BMS6_HUMAN Sulfide qui	0	1	0	1	15.074	140	1.1702	0	10	0	2097000
H7C0V2;A0A494BZX8;A0A1W2PQ90;Q92878	H7C0V2	RAD50 double strand break repair protein	RAD50	tr|H7C0V2|H7C0V2_HUMAN RAD50 double strand break repair protein (Fragment) OS=Homo sapiens OX=9606 GN=RAD50 PE=1 SV=1;tr|A0A494BZX8|A0A494BZX8_HUMAN RAD50 double strand break repair protein (Fragment) OS=Homo sapiens OX=9606 GN=RAD50 PE=4 SV=1;tr|A0A1W2PQ9	0	1	0	1	18.059	157	1.404	0	7.6	0	2980100
A0A2R8Y765;J3QKS7;A0A2R8Y7U4;A0A2U3TZQ7;A0A2R8Y7I9;A0A2R8Y4T4;A0A2R8YES3;A0A2R8Y855;B4DGM3;Q969G3	A0A2R8Y765	SWI/SNF related, matrix associated, actin dependent regulator of chromatin, subfamily e, member 1	SMARCE1	tr|A0A2R8Y765|A0A2R8Y765_HUMAN SWI/SNF related, matrix associated, actin dependent regulator of chromatin, subfamily e, member 1 OS=Homo sapiens OX=9606 GN=SMARCE1 PE=1 SV=1;tr|J3QKS7|J3QKS7_HUMAN SWI/SNF related, matrix associated, actin dependent regulat	0	1	0	1	32.319	277	0.85117	0	4.7	0	1484800
A0A2R8YDI8;Q9Y3Z3	A0A2R8YDI8	Deoxynucleoside triphosphate triphosphohydrolase SAMHD1	SAMHD1	tr|A0A2R8YDI8|A0A2R8YDI8_HUMAN Deoxynucleoside triphosphate triphosphohydrolase SAMHD1 (Fragment) OS=Homo sapiens OX=9606 GN=SAMHD1 PE=1 SV=1;sp|Q9Y3Z3|SAMH1_HUMAN Deoxynucleoside triphosphate triphosphohydrolase SAMHD1 OS=Homo sapiens OX=9606 GN=SAMHD1 PE	0	1	0	1	5.0126	44	1.381	0	29.5	0	2230000
A0A8I5KUS5;B8ZZU8;I3L0M9;A0A384MDL3;Q15370	A0A8I5KUS5	Elongin B	ELOB	tr|A0A8I5KUS5|A0A8I5KUS5_HUMAN Elongin B OS=Homo sapiens OX=9606 GN=ELOB PE=1 SV=1;tr|B8ZZU8|B8ZZU8_HUMAN Elongin B OS=Homo sapiens OX=9606 GN=ELOB PE=1 SV=1;tr|I3L0M9|I3L0M9_HUMAN Elongin B (Fragment) OS=Homo sapiens OX=9606 GN=ELOB PE=1 SV=1;tr|A0A384MDL	0	1	0	1	10.45	92	1.4725	0	14.1	0	2474700
A0A384MDT9;Q86SX6	A0A384MDT9	Epididymis secretory sperm binding protein		tr|A0A384MDT9|A0A384MDT9_HUMAN Epididymis secretory sperm binding protein OS=Homo sapiens OX=9606 PE=2 SV=1;sp|Q86SX6|GLRX5_HUMAN Glutaredoxin-related protein 5, mitochondrial OS=Homo sapiens OX=9606 GN=GLRX5 PE=1 SV=2	0	1	0	1	16.628	157	6.3077	0	8.9	0	1073800
A0A7I2V634;A0A7I2V4A4;A0A7I2YQS6;A0A7I2V612;A0A7I2V373;A0A7I2V2S1;A0A7I2V4Q3;A0A7I2V610;A0A7I2V3E3;A0A7I2V2P6;A0A7I2YQV5;A0A3B3ISG5;P14735	A0A7I2V634	Insulin degrading enzyme	IDE	tr|A0A7I2V634|A0A7I2V634_HUMAN Insulin degrading enzyme OS=Homo sapiens OX=9606 GN=IDE PE=1 SV=1;tr|A0A7I2V4A4|A0A7I2V4A4_HUMAN Insulin degrading enzyme OS=Homo sapiens OX=9606 GN=IDE PE=1 SV=1;tr|A0A7I2YQS6|A0A7I2YQS6_HUMAN Insulin degrading enzyme OS=Hom	0	1	0	1	43.614	384	0.88203	0	2.9	0	1838900
A0A3B3ITC6;B4DM44;I3L0M7;I3L2W9;Q9UG07;Q8WVA8;B4E2D6;I3L2N2;B4DLQ0;Q92997;O14641	A0A3B3ITC6	Dishevelled segment polarity protein 3	DVL3	tr|A0A3B3ITC6|A0A3B3ITC6_HUMAN Dishevelled segment polarity protein 3 (Fragment) OS=Homo sapiens OX=9606 GN=DVL3 PE=1 SV=1;tr|B4DM44|B4DM44_HUMAN cDNA FLJ57324, highly similar to Segment polarity protein dishevelled homolog DVL-2 OS=Homo sapiens OX=9606 PE	0	1	0	1	14.533	131	1.8333	0	9.2	0	1719400
A0A3B3ITM6;B4DER3;A0A8C8KBY2;A0A3B3ITU8;A0A3B3IU04;A0A3F2YNW8;Q14643	A0A3B3ITM6	Inositol 1,4,5-trisphosphate receptor	ITPR1	tr|A0A3B3ITM6|A0A3B3ITM6_HUMAN Inositol 1,4,5-trisphosphate receptor (Fragment) OS=Homo sapiens OX=9606 GN=ITPR1 PE=1 SV=1;tr|B4DER3|B4DER3_HUMAN Inositol 1,4,5-trisphosphate receptor (Fragment) OS=Homo sapiens OX=9606 PE=2 SV=1;tr|A0A8C8KBY2|A0A8C8KBY2_HU	0	1	0	1	81.168	714	2.2122	0	2.1	0	245000
A0A494C0D1;B7Z438;Q6IAL5;B2R8A1;A8K4W7;P53597	A0A494C0D1	Succinate-CoA ligase GDP/ADP-forming subunit alpha	SUCLG1	tr|A0A494C0D1|A0A494C0D1_HUMAN Succinate-CoA ligase GDP/ADP-forming subunit alpha OS=Homo sapiens OX=9606 GN=SUCLG1 PE=1 SV=1;tr|B7Z438|B7Z438_HUMAN cDNA FLJ56352, highly similar to Succinyl-CoA ligase (GDP-forming) subunit alpha, mitochondrial OS=Homo sap	0	1	0	1	22.458	211	5.0342	0	7.6	0	6422500
H0Y3T6;G3V1E2;A0A5F9UJX7;A0A5F9UP49;Q9BRK5	H0Y3T6	45 kDa calcium-binding protein (Stromal cell-derived factor 4)	SDF4	tr|H0Y3T6|H0Y3T6_HUMAN 45 kDa calcium-binding protein (Fragment) OS=Homo sapiens OX=9606 GN=SDF4 PE=1 SV=1;tr|G3V1E2|G3V1E2_HUMAN Stromal cell derived factor 4 OS=Homo sapiens OX=9606 GN=SDF4 PE=1 SV=1;tr|A0A5F9UJX7|A0A5F9UJX7_HUMAN 45 kDa calcium-binding	0	1	0	1	28.001	243	1.5108	0	4.9	0	3227000
A0A6Q8PGQ7;A0A6Q8PH14;A0A6Q8PH38;A0A6Q8PGF0;A0A6Q8PFR4;J3QLL3;A0A6Q8PGB3;Q5SR27;A0A6Q8PHR0;A0A6Q8PH69;O60308	A0A6Q8PGQ7	Centrosomal protein 104	CEP104	tr|A0A6Q8PGQ7|A0A6Q8PGQ7_HUMAN Centrosomal protein 104 OS=Homo sapiens OX=9606 GN=CEP104 PE=1 SV=1;tr|A0A6Q8PH14|A0A6Q8PH14_HUMAN Centrosomal protein 104 OS=Homo sapiens OX=9606 GN=CEP104 PE=1 SV=1;tr|A0A6Q8PH38|A0A6Q8PH38_HUMAN Centrosomal protein 104 OS=	0	1	0	1	22.249	194	1.8047	0	10.3	0	11063000
M0QX51;A0A7P0TBC8;A0A7P0T893;O43823	M0QX51	A-kinase anchoring protein 8	AKAP8	tr|M0QX51|M0QX51_HUMAN A-kinase anchoring protein 8 OS=Homo sapiens OX=9606 GN=AKAP8 PE=1 SV=2;tr|A0A7P0TBC8|A0A7P0TBC8_HUMAN A-kinase anchoring protein 8 OS=Homo sapiens OX=9606 GN=AKAP8 PE=1 SV=1;tr|A0A7P0T893|A0A7P0T893_HUMAN A-kinase anchoring protein	0	1	0	1	39.446	364	0.75755	0	3.6	0	3846600
O95061;Q59ES5;B3KXH8;A0A7P0T8Z7;A0A7P0TBI9;A0A7P0Z4A2;A0A7P0Z4A5;A0A7P0T8D4;B2RAU5;A0A7P0T8S8;A0A7P0T8Z2;A0A7P0T8C7;Q9Y5X1	O95061	WASP interactor protein	WISP	tr|O95061|O95061_HUMAN WASP interactor protein (Fragment) OS=Homo sapiens OX=9606 GN=WISP PE=2 SV=2;tr|Q59ES5|Q59ES5_HUMAN Sorting nexin 9 variant (Fragment) OS=Homo sapiens OX=9606 PE=2 SV=1;tr|B3KXH8|B3KXH8_HUMAN cDNA FLJ45417 fis, clone BRHIP3033811, hi	0	1	0	1	34.828	320	0.85154	0	4.4	0	772880
A0A7P0T944;A0A7P0T9C0;A0A7P0TBF0;A0A7P0Z4D3;Q92973	A0A7P0T944	Transportin 1	TNPO1	tr|A0A7P0T944|A0A7P0T944_HUMAN Transportin 1 OS=Homo sapiens OX=9606 GN=TNPO1 PE=1 SV=1;tr|A0A7P0T9C0|A0A7P0T9C0_HUMAN Transportin 1 OS=Homo sapiens OX=9606 GN=TNPO1 PE=1 SV=1;tr|A0A7P0TBF0|A0A7P0TBF0_HUMAN Transportin 1 OS=Homo sapiens OX=9606 GN=TNPO1 PE	0	1	0	1	85.897	756	3.0404	0	2.5	0	2590400
B4DPW4;Q96D30;Q4TT76;H0Y9H2;E7EV99;E7ENY0;A0A804HL01;P35611	B4DPW4	cDNA FLJ57858, highly similar to Homo sapiens adducin 1 (alpha) (ADD1), transcript variant 4, mRNA		tr|B4DPW4|B4DPW4_HUMAN cDNA FLJ57858, highly similar to Homo sapiens adducin 1 (alpha) (ADD1), transcript variant 4, mRNA OS=Homo sapiens OX=9606 PE=2 SV=1;tr|Q96D30|Q96D30_HUMAN ADD1 protein OS=Homo sapiens OX=9606 GN=ADD1 PE=1 SV=1;tr|Q4TT76|Q4TT76_HUMAN	0	1	0	1	28.655	261	5.6067	0	6.9	0	582060
A2I831;A2I829;Q6NUN2;A3F769;A3F768;A0A8I5KX72;O15226	A2I831	NF-kappaB repressing factor	NKRF	tr|A2I831|A2I831_HUMAN NF-kappaB repressing factor (Fragment) OS=Homo sapiens OX=9606 GN=NKRF PE=2 SV=1;tr|A2I829|A2I829_HUMAN NF-kappaB repressing factor (Fragment) OS=Homo sapiens OX=9606 GN=NKRF PE=2 SV=1;tr|Q6NUN2|Q6NUN2_HUMAN NFKB repressing factor OS	0	1	0	1	12.825	114	0.82074	0	9.6	0	338910
I3L245;A0A8V8TR00;A0A8V8TQD1;A0A8V8TQB7;A0A8V8TPS5;A0A8V8TQC7;A0A8V8TQZ7;B7Z5I6;A0A8V8TQC2;B4DP20;A0A8V8TQD5;A0A8V8TQA5;A0A8V8TPT4;A0A8V8TQC3;A0A8V8TRA5;A0A8V8TQZ0;A0A8V8TQB1;A0A8V8TPT0;A0A8V8TPS0;J3KMX1;Q99567	I3L245	Nucleoporin 88	NUP88	tr|I3L245|I3L245_HUMAN Nucleoporin 88 (Fragment) OS=Homo sapiens OX=9606 GN=NUP88 PE=1 SV=1;tr|A0A8V8TR00|A0A8V8TR00_HUMAN Nucleoporin 88 OS=Homo sapiens OX=9606 GN=NUP88 PE=1 SV=1;tr|A0A8V8TQD1|A0A8V8TQD1_HUMAN Nucleoporin 88 OS=Homo sapiens OX=9606 GN=NU	0	1	0	1	16.921	153	0.75749	0	8.5	0	4063600
B4DTW7;A0A994J6P3;A0A994J6Q5;A0A994J6P8;A0A994J3K1;A0A994J3L0;A0A994J3R5;A0A994J3J1;H0Y8P7;A0A994J6E0;A0A994J6D3;A0A994J3Q5;A0A994J3P6;A0A994J6E2;A0A994J438;A0A994J6B8;A0A994J3R0;A0A994J3K5;A0A994J6P0;A0A994J3Q0;A0A994J3M0;A0A994J442;A0A994J6N5;A0A994J3S6;A0A994J3S0;A0A994J453;A0A994J3T5;A0A994J474;A0A994J6Q2;A0A994J6R0;A0A994J464;A0A994J458;A0A994J3I9;A0A994J469;A0A994J6C6;A0A994J6C9;A0A994J6D6;…	B4DTW7	cDNA FLJ61400, highly similar to Pre-mRNA 3'-end-processing factor FIP1		tr|B4DTW7|B4DTW7_HUMAN cDNA FLJ61400, highly similar to Pre-mRNA 3-end-processing factor FIP1 OS=Homo sapiens OX=9606 PE=2 SV=1;tr|A0A994J6P3|A0A994J6P3_HUMAN Pre-mRNA 3-end-processing factor FIP1 OS=Homo sapiens OX=9606 GN=FIP1L1 PE=1 SV=1;tr|A0A994J6Q5	0	1	0	1	24.131	221	1.731	0	5.9	0	5662700
A0A994J4R3;Q92522	A0A994J4R3	H1.10 linker histone	H1-10	tr|A0A994J4R3|A0A994J4R3_HUMAN H1.10 linker histone OS=Homo sapiens OX=9606 GN=H1-10 PE=1 SV=1;sp|Q92522|H1X_HUMAN Histone H1.10 OS=Homo sapiens OX=9606 GN=H1-10 PE=1 SV=1	0	1	0	1	27.855	264	1.1741	0	5.7	0	3350700
A0A994J6E6;A0A994J6S5;A0A9L9PXC2;A0A9L9PX47;E7ETU9;B4DHG3;C9JXZ0;O00469	A0A994J6E6	Procollagen-lysine,2-oxoglutarate 5-dioxygenase 2	PLOD2	tr|A0A994J6E6|A0A994J6E6_HUMAN Procollagen-lysine,2-oxoglutarate 5-dioxygenase 2 OS=Homo sapiens OX=9606 GN=PLOD2 PE=1 SV=1;tr|A0A994J6S5|A0A994J6S5_HUMAN Procollagen-lysine,2-oxoglutarate 5-dioxygenase 2 OS=Homo sapiens OX=9606 GN=PLOD2 PE=1 SV=1;tr|A0A9L	0	1	0	1	55.849	485	2.3785	0	2.5	0	3567700
A4VCH9	A4VCH9	C1QL2 protein	C1QL2	tr|A4VCH9|A4VCH9_HUMAN C1QL2 protein (Fragment) OS=Homo sapiens OX=9606 GN=C1QL2 PE=2 SV=1	0	1	0	1	14.61	142	0.80185	0	13.4	0	37012000
A8K201;Q9Y3B9	A8K201	RRP15-like protein		tr|A8K201|A8K201_HUMAN RRP15-like protein OS=Homo sapiens OX=9606 PE=2 SV=1;sp|Q9Y3B9|RRP15_HUMAN RRP15-like protein OS=Homo sapiens OX=9606 GN=RRP15 PE=1 SV=2	0	1	0	1	28.915	259	0.91041	0	5	0	4793400
A8K455;Q00266	A8K455	S-adenosylmethionine synthase (EC 2.5.1.6)		tr|A8K455|A8K455_HUMAN S-adenosylmethionine synthase OS=Homo sapiens OX=9606 PE=2 SV=1;sp|Q00266|METK1_HUMAN S-adenosylmethionine synthase isoform type-1 OS=Homo sapiens OX=9606 GN=MAT1A PE=1 SV=2	0	1	0	1	43.631	395	9.6426	0	3.8	0	2164200
H3BQF7;H3BMU1;H3BUI0;J3KR23;B4DM80;B4DLP1;A8K5S3;P53990	H3BQF7	IST1 homolog (Charged multivesicular body protein 8)	IST1	tr|H3BQF7|H3BQF7_HUMAN IST1 homolog (Fragment) OS=Homo sapiens OX=9606 GN=IST1 PE=1 SV=1;tr|H3BMU1|H3BMU1_HUMAN IST1 homolog (Fragment) OS=Homo sapiens OX=9606 GN=IST1 PE=1 SV=1;tr|H3BUI0|H3BUI0_HUMAN IST1 homolog (Fragment) OS=Homo sapiens OX=9606 GN=IST1	0	1	0	1	19.013	166	0.93192	0	5.4	0	16242000
H3BPJ9;A8K761;O96000	H3BPJ9	NADH dehydrogenase [ubiquinone] 1 beta subcomplex subunit 10 (Complex I-PDSW) (NADH-ubiquinone oxidoreductase PDSW subunit)	NDUFB10	tr|H3BPJ9|H3BPJ9_HUMAN NADH dehydrogenase [ubiquinone] 1 beta subcomplex subunit 10 OS=Homo sapiens OX=9606 GN=NDUFB10 PE=1 SV=1;tr|A8K761|A8K761_HUMAN NADH dehydrogenase [ubiquinone] 1 beta subcomplex subunit 10 OS=Homo sapiens OX=9606 GN=NDUFB10 PE=2 SV=	0	1	0	1	19.258	161	1.0426	0	6.2	0	5522900
Q86VX4;B0AZQ4;Q9UQE7	Q86VX4	Structural maintenance of chromosomes protein	SMC3	tr|Q86VX4|Q86VX4_HUMAN Structural maintenance of chromosomes protein OS=Homo sapiens OX=9606 GN=SMC3 PE=2 SV=1;tr|B0AZQ4|B0AZQ4_HUMAN Structural maintenance of chromosomes protein OS=Homo sapiens OX=9606 PE=2 SV=1;sp|Q9UQE7|SMC3_HUMAN Structural maintenanc	0	1	0	1	141.51	1217	2.4704	0	1	0	2584000
B2R4I8;Q92572	B2R4I8	cDNA, FLJ92106, highly similar to Homo sapiens adaptor-related protein complex 3, sigma 1 subunit(AP3S1), mRNA		tr|B2R4I8|B2R4I8_HUMAN cDNA, FLJ92106, highly similar to Homo sapiens adaptor-related protein complex 3, sigma 1 subunit(AP3S1), mRNA OS=Homo sapiens OX=9606 PE=2 SV=1;sp|Q92572|AP3S1_HUMAN AP-3 complex subunit sigma-1 OS=Homo sapiens OX=9606 GN=AP3S1 PE=1	0	1	0	1	21.705	193	0.86635	0	5.7	0	2416700
B2R7P6;P48739	B2R7P6	cDNA, FLJ93543, highly similar to Homo sapiens phosphotidylinositol transfer protein, beta (PITPNB),mRNA		tr|B2R7P6|B2R7P6_HUMAN cDNA, FLJ93543, highly similar to Homo sapiens phosphotidylinositol transfer protein, beta (PITPNB),mRNA OS=Homo sapiens OX=9606 PE=2 SV=1;sp|P48739|PIPNB_HUMAN Phosphatidylinositol transfer protein beta isoform OS=Homo sapiens OX=96	0	1	0	1	31.468	271	0.92997	0	5.5	0	1993500
B2RD51;O95456	B2RD51	Proteasome assembly chaperone 1		tr|B2RD51|B2RD51_HUMAN Proteasome assembly chaperone 1 OS=Homo sapiens OX=9606 PE=2 SV=1;sp|O95456|PSMG1_HUMAN Proteasome assembly chaperone 1 OS=Homo sapiens OX=9606 GN=PSMG1 PE=1 SV=1	0	1	0	1	32.882	288	1.759	0	4.9	0	1774700
B2RDH1;Q8NBN7	B2RDH1	cDNA, FLJ96605, highly similar to Homo sapiens retinol dehydrogenase 13 (all-trans and 9-cis) (RDH13), mRNA		tr|B2RDH1|B2RDH1_HUMAN cDNA, FLJ96605, highly similar to Homo sapiens retinol dehydrogenase 13 (all-trans and 9-cis) (RDH13), mRNA OS=Homo sapiens OX=9606 PE=2 SV=1;sp|Q8NBN7|RDH13_HUMAN Retinol dehydrogenase 13 OS=Homo sapiens OX=9606 GN=RDH13 PE=1 SV=2	0	1	0	1	28.838	260	0.85064	0	5	0	1949500
B3KM42;E9PHI6;B4DDM4;Q9Y6G9	B3KM42	Dynein light intermediate chain		tr|B3KM42|B3KM42_HUMAN Dynein light intermediate chain OS=Homo sapiens OX=9606 PE=2 SV=1;tr|E9PHI6|E9PHI6_HUMAN Dynein light intermediate chain OS=Homo sapiens OX=9606 GN=DYNC1LI1 PE=1 SV=1;tr|B4DDM4|B4DDM4_HUMAN Dynein light intermediate chain OS=Homo sap	0	1	0	1	41.08	377	0.86267	0	4.5	0	2059900
B4DHR2;O60747;Q8N4P8;Q53GS0;D2CFK9;Q9BZE4	B4DHR2	cDNA FLJ53992, highly similar to Nucleolar GTP-binding protein 1		tr|B4DHR2|B4DHR2_HUMAN cDNA FLJ53992, highly similar to Nucleolar GTP-binding protein 1 OS=Homo sapiens OX=9606 PE=2 SV=1;tr|O60747|O60747_HUMAN Putative G-binding protein (Fragment) OS=Homo sapiens OX=9606 PE=4 SV=1;tr|Q8N4P8|Q8N4P8_HUMAN GTPBP4 protein (	0	1	0	1	60.037	518	0.83595	0	2.5	0	1085300
B4DKV8;Q8NFH4	B4DKV8	cDNA FLJ56665, highly similar to Nucleoporin Nup37		tr|B4DKV8|B4DKV8_HUMAN cDNA FLJ56665, highly similar to Nucleoporin Nup37 OS=Homo sapiens OX=9606 PE=2 SV=1;sp|Q8NFH4|NUP37_HUMAN Nucleoporin Nup37 OS=Homo sapiens OX=9606 GN=NUP37 PE=1 SV=1	0	1	0	1	20.405	181	2.2471	0	8.3	0	1136700
C9JRU6;C9J0B2;C9J8R4;B4DM76;C9JVE2;Q96GG9	C9JRU6	Defective in cullin neddylation 1 domain containing 1	DCUN1D1	tr|C9JRU6|C9JRU6_HUMAN Defective in cullin neddylation 1 domain containing 1 (Fragment) OS=Homo sapiens OX=9606 GN=DCUN1D1 PE=1 SV=1;tr|C9J0B2|C9J0B2_HUMAN DCN1-like protein (Fragment) OS=Homo sapiens OX=9606 GN=DCUN1D1 PE=1 SV=1;tr|C9J8R4|C9J8R4_HUMAN DCN	0	1	0	1	8.7797	75	1.5665	0	16	0	3047600
B4DUC9;Q8WW59	B4DUC9	cDNA FLJ53756, highly similar to SPRY domain-containing protein 4		tr|B4DUC9|B4DUC9_HUMAN cDNA FLJ53756, highly similar to SPRY domain-containing protein 4 OS=Homo sapiens OX=9606 PE=2 SV=1;sp|Q8WW59|SPRY4_HUMAN SPRY domain-containing protein 4 OS=Homo sapiens OX=9606 GN=SPRYD4 PE=1 SV=3	0	1	0	1	14.456	129	0.90086	0	7.8	0	1417400
K7EIJ4;B7Z5P4;Q308M8;B7Z7F3;Q53GE1;Q9H6Z4	K7EIJ4	RAN binding protein 3	RANBP3	tr|K7EIJ4|K7EIJ4_HUMAN RAN binding protein 3 (Fragment) OS=Homo sapiens OX=9606 GN=RANBP3 PE=1 SV=1;tr|B7Z5P4|B7Z5P4_HUMAN cDNA FLJ55542, highly similar to Ran-binding protein 3 OS=Homo sapiens OX=9606 PE=2 SV=1;tr|Q308M8|Q308M8_HUMAN RAN binding protein 3	0	1	0	1	16.965	155	4.2198	0	9.7	0	2561200
H0Y9L0;D6RF24;P53582	H0Y9L0	Methionyl aminopeptidase 1	METAP1	tr|H0Y9L0|H0Y9L0_HUMAN Methionyl aminopeptidase 1 (Fragment) OS=Homo sapiens OX=9606 GN=METAP1 PE=1 SV=1;tr|D6RF24|D6RF24_HUMAN Methionyl aminopeptidase 1 OS=Homo sapiens OX=9606 GN=METAP1 PE=1 SV=1;sp|P53582|MAP11_HUMAN Methionine aminopeptidase 1 OS=Homo	0	1	0	1	4.9556	44	1.5862	0	27.3	0	2965500
E5RHT6;E5RHC5;F8W1U7;F8VWH9;Q53F62;Q8N6T3	E5RHT6	ADP ribosylation factor GTPase activating protein 1	ARFGAP1	tr|E5RHT6|E5RHT6_HUMAN ADP ribosylation factor GTPase activating protein 1 (Fragment) OS=Homo sapiens OX=9606 GN=ARFGAP1 PE=1 SV=2;tr|E5RHC5|E5RHC5_HUMAN ADP ribosylation factor GTPase activating protein 1 (Fragment) OS=Homo sapiens OX=9606 GN=ARFGAP1 PE=1	0	1	0	1	26.555	244	1.0892	0	5.7	0	4477300
R4GMY8;E5RHG8;Q15369	R4GMY8	Elongin C	ELOC	tr|R4GMY8|R4GMY8_HUMAN Elongin C OS=Homo sapiens OX=9606 GN=ELOC PE=1 SV=1;tr|E5RHG8|E5RHG8_HUMAN Elongin-C (Fragment) OS=Homo sapiens OX=9606 GN=ELOC PE=1 SV=1;sp|Q15369|ELOC_HUMAN Elongin-C OS=Homo sapiens OX=9606 GN=ELOC PE=1 SV=1	0	1	0	1	6.968	65	5.3642	0	21.5	0	6784100
F5GXX5;P61803	F5GXX5	Dolichyl-diphosphooligosaccharide--protein glycosyltransferase subunit DAD1 (Oligosaccharyl transferase subunit DAD1)	DAD1	tr|F5GXX5|F5GXX5_HUMAN Dolichyl-diphosphooligosaccharide--protein glycosyltransferase subunit DAD1 OS=Homo sapiens OX=9606 GN=DAD1 PE=1 SV=1;sp|P61803|DAD1_HUMAN Dolichyl-diphosphooligosaccharide--protein glycosyltransferase subunit DAD1 OS=Homo sapiens OX	0	1	0	1	9.5541	85	2.354	0	11.8	0	14857000
F8VXI7;F8VXL2;F8VRV5;Q6FGH9;P63167	F8VXI7	Dynein light chain	DYNLL1	tr|F8VXI7|F8VXI7_HUMAN Dynein light chain (Fragment) OS=Homo sapiens OX=9606 GN=DYNLL1 PE=1 SV=1;tr|F8VXL2|F8VXL2_HUMAN Dynein light chain OS=Homo sapiens OX=9606 GN=DYNLL1 PE=1 SV=1;tr|F8VRV5|F8VRV5_HUMAN Dynein light chain OS=Homo sapiens OX=9606 GN=DYNL	0	1	0	1	4.7714	42	8.7368	0	52.4	0	728220
G3V5E4;G3V4W4;Q96EK6	G3V5E4	Glucosamine 6-phosphate N-acetyltransferase (EC 2.3.1.4)	GNPNAT1	tr|G3V5E4|G3V5E4_HUMAN Glucosamine 6-phosphate N-acetyltransferase OS=Homo sapiens OX=9606 GN=GNPNAT1 PE=1 SV=1;tr|G3V4W4|G3V4W4_HUMAN Glucosamine 6-phosphate N-acetyltransferase (Fragment) OS=Homo sapiens OX=9606 GN=GNPNAT1 PE=1 SV=1;sp|Q96EK6|GNA1_HUMAN	0	1	0	1	12.976	113	0.84752	0	9.7	0	3338200
H0YJJ8;G3V5E5;Q53XC2;P49770	H0YJJ8	Eukaryotic translation initiation factor 2B subunit beta	EIF2B2	tr|H0YJJ8|H0YJJ8_HUMAN Eukaryotic translation initiation factor 2B subunit beta (Fragment) OS=Homo sapiens OX=9606 GN=EIF2B2 PE=1 SV=1;tr|G3V5E5|G3V5E5_HUMAN Eukaryotic translation initiation factor 2B subunit beta OS=Homo sapiens OX=9606 GN=EIF2B2 PE=1 SV	0	1	0	1	22.629	200	1.0507	0	6	0	6859500
H0YGT2;Q96AH2;Q6I9U3;Q53GY9;P20645	H0YGT2	Mannose-6-phosphate receptor, cation dependent	M6PR	tr|H0YGT2|H0YGT2_HUMAN Mannose-6-phosphate receptor, cation dependent (Fragment) OS=Homo sapiens OX=9606 GN=M6PR PE=1 SV=1;tr|Q96AH2|Q96AH2_HUMAN Similar to mannose-6-phosphate receptor (Cation dependent) (Fragment) OS=Homo sapiens OX=9606 PE=2 SV=1;tr|Q6I	0	1	0	1	13.271	122	1.3053	0	11.5	0	692380
H3BMZ1;H3BRL8;H3BPZ1;H3BS72;Q9P035	H3BMZ1	Very-long-chain (3R)-3-hydroxyacyl-CoA dehydratase (EC 4.2.1.134)	HACD3	tr|H3BMZ1|H3BMZ1_HUMAN Very-long-chain (3R)-3-hydroxyacyl-CoA dehydratase (Fragment) OS=Homo sapiens OX=9606 GN=HACD3 PE=1 SV=1;tr|H3BRL8|H3BRL8_HUMAN Very-long-chain (3R)-3-hydroxyacyl-CoA dehydratase OS=Homo sapiens OX=9606 GN=HACD3 PE=1 SV=1;tr|H3BPZ1|H	0	1	0	1	16.164	139	3.549	0	10.1	0	1981200
I3L531;P53384	I3L531	NUBP iron-sulfur cluster assembly factor 1, cytosolic	NUBP1	tr|I3L531|I3L531_HUMAN NUBP iron-sulfur cluster assembly factor 1, cytosolic (Fragment) OS=Homo sapiens OX=9606 GN=NUBP1 PE=1 SV=1;sp|P53384|NUBP1_HUMAN Cytosolic Fe-S cluster assembly factor NUBP1 OS=Homo sapiens OX=9606 GN=NUBP1 PE=1 SV=2	0	1	0	1	17.87	168	0.77013	0	6.5	0	3242300
Q53H57;Q6IPK9;Q4G0E9;O00748	Q53H57	Carboxylic ester hydrolase (EC 3.1.1.-)		tr|Q53H57|Q53H57_HUMAN Carboxylic ester hydrolase (Fragment) OS=Homo sapiens OX=9606 PE=2 SV=1;tr|Q6IPK9|Q6IPK9_HUMAN Carboxylic ester hydrolase (Fragment) OS=Homo sapiens OX=9606 GN=CES2 PE=2 SV=1;tr|Q4G0E9|Q4G0E9_HUMAN Carboxylic ester hydrolase (Fragmen	0	1	0	1	64.454	582	1.2605	0	1.7	0	2637600
O14907	O14907	Tax1-binding protein 3 (Glutaminase-interacting protein 3) (Tax interaction protein 1) (TIP-1) (Tax-interacting protein 1)	TAX1BP3 TIP1	sp|O14907|TX1B3_HUMAN Tax1-binding protein 3 OS=Homo sapiens OX=9606 GN=TAX1BP3 PE=1 SV=2	0	1	0	1	13.735	124	16.116	0	13.7	0	589900
P07305	P07305	Histone H1.0 (Histone H1') (Histone H1(0)) [Cleaved into: Histone H1.0, N-terminally processed]	H1-0 H1F0 H1FV	sp|P07305|H10_HUMAN Histone H1.0 OS=Homo sapiens OX=9606 GN=H1-0 PE=1 SV=3	0	1	0	1	20.863	194	1.9033	0	6.7	0	3061800
P11047	P11047	Laminin subunit gamma-1 (Laminin B2 chain) (Laminin-1 subunit gamma) (Laminin-10 subunit gamma) (Laminin-11 subunit gamma) (Laminin-2 subunit gamma) (Laminin-3 subunit gamma) (Laminin-4 subunit gamma) (Laminin-6 subunit gamma) (Laminin-7 subunit gamma) (Laminin-8 subunit gamma) (Laminin-9 subunit gamma) (S-laminin subunit gamma) (S-LAM gamma)	LAMC1 LAMB2	sp|P11047|LAMC1_HUMAN Laminin subunit gamma-1 OS=Homo sapiens OX=9606 GN=LAMC1 PE=1 SV=3	0	1	0	1	177.6	1609	0.78778	0	0.9	0	6215900
P46013	P46013	Proliferation marker protein Ki-67 (Antigen identified by monoclonal antibody Ki-67) (Antigen KI-67) (Antigen Ki67)	MKI67	sp|P46013|KI67_HUMAN Proliferation marker protein Ki-67 OS=Homo sapiens OX=9606 GN=MKI67 PE=1 SV=2	0	1	0	1	358.69	3256	0.85064	0	0.8	0	191140
P78318	P78318	Immunoglobulin-binding protein 1 (B-cell signal transduction molecule alpha 4) (Protein alpha-4) (CD79a-binding protein 1) (Protein phosphatase 2/4/6 regulatory subunit) (Renal carcinoma antigen NY-REN-16)	IGBP1 IBP1	sp|P78318|IGBP1_HUMAN Immunoglobulin-binding protein 1 OS=Homo sapiens OX=9606 GN=IGBP1 PE=1 SV=1	0	1	0	1	39.221	339	3.4093	0	3.5	0	5405600
R4GN84;Q59H48;Q9UQQ2	R4GN84	SH2B adaptor protein 3	SH2B3	tr|R4GN84|R4GN84_HUMAN SH2B adaptor protein 3 (Fragment) OS=Homo sapiens OX=9606 GN=SH2B3 PE=1 SV=8;tr|Q59H48|Q59H48_HUMAN Lymphocyte adaptor protein variant (Fragment) OS=Homo sapiens OX=9606 PE=2 SV=1;sp|Q9UQQ2|SH2B3_HUMAN SH2B adapter protein 3 OS=Homo	0	1	0	1	23.455	216	1.2307	0	4.2	0	21897000
Q5BKZ1	Q5BKZ1	DBIRD complex subunit ZNF326 (Zinc finger protein 326) (Zinc finger protein interacting with mRNPs and DBC1)	ZNF326 ZIRD	sp|Q5BKZ1|ZN326_HUMAN DBIRD complex subunit ZNF326 OS=Homo sapiens OX=9606 GN=ZNF326 PE=1 SV=2	0	1	0	1	65.653	582	0.93889	0	2.2	0	2475700
V9HWC4;Q6FIE5;Q9NRX4	V9HWC4	14 kDa phosphohistidine phosphatase (EC 3.9.1.3) (Phosphohistidine phosphatase 1) (Protein histidine phosphatase)	HEL-S-132P	tr|V9HWC4|V9HWC4_HUMAN 14 kDa phosphohistidine phosphatase OS=Homo sapiens OX=9606 GN=HEL-S-132P PE=2 SV=1;tr|Q6FIE5|Q6FIE5_HUMAN 14 kDa phosphohistidine phosphatase OS=Homo sapiens OX=9606 GN=PHP14 PE=2 SV=1;sp|Q9NRX4|PHP14_HUMAN 14 kDa phosphohistidine p	0	1	0	1	13.832	125	9.6539	0	9.6	0	9725400
Q8TD30	Q8TD30	Alanine aminotransferase 2 (ALT2) (EC 2.6.1.2) (Glutamate pyruvate transaminase 2) (GPT 2) (Glutamic--alanine transaminase 2) (Glutamic--pyruvic transaminase 2)	GPT2 AAT2 ALT2	sp|Q8TD30|ALAT2_HUMAN Alanine aminotransferase 2 OS=Homo sapiens OX=9606 GN=GPT2 PE=1 SV=1	0	1	0	1	57.903	523	3.226	0	2.3	0	832540
Q96IR7	Q96IR7	4-hydroxyphenylpyruvate dioxygenase-like protein (HPD-like protein) (EC 1.13.-.-) (Glyoxalase domain-containing protein 1)	HPDL GLOXD1	sp|Q96IR7|HPDL_HUMAN 4-hydroxyphenylpyruvate dioxygenase-like protein OS=Homo sapiens OX=9606 GN=HPDL PE=1 SV=1	0	1	0	1	39.385	371	1.4977	0	4	0	461870
Q9H444	Q9H444	Charged multivesicular body protein 4b (Chromatin-modifying protein 4b) (CHMP4b) (SNF7 homolog associated with Alix 1) (SNF7-2) (hSnf7-2) (Vacuolar protein sorting-associated protein 32-2) (Vps32-2) (hVps32-2)	CHMP4B C20orf178 SHAX1	sp|Q9H444|CHM4B_HUMAN Charged multivesicular body protein 4b OS=Homo sapiens OX=9606 GN=CHMP4B PE=1 SV=1	0	1	0	1	24.95	224	3.6204	0	6.2	0	10298000
Q9NX46	Q9NX46	ADP-ribosylhydrolase ARH3 (ADP-ribose glycohydrolase ARH3) (ADP-ribosylhydrolase 3) (O-acetyl-ADP-ribose deacetylase ARH3) (EC 3.5.1.-) (Poly(ADP-ribose) glycohydrolase ARH3) (EC 3.2.1.143) ([Protein ADP-ribosylarginine] hydrolase-like protein 2) ([Protein ADP-ribosylserine] hydrolase) (EC 3.2.2.-)	ADPRS ADPRHL2 ARH3	sp|Q9NX46|ADPRS_HUMAN ADP-ribosylhydrolase ARH3 OS=Homo sapiens OX=9606 GN=ADPRS PE=1 SV=1	0	1	0	1	38.946	363	0.88303	0	3.9	0	552360
Q9P265	Q9P265	Disco-interacting protein 2 homolog B (DIP2 homolog B)	DIP2B KIAA1463	sp|Q9P265|DIP2B_HUMAN Disco-interacting protein 2 homolog B OS=Homo sapiens OX=9606 GN=DIP2B PE=1 SV=3	0	1	0	1	171.49	1576	2.5213	0	1.1	0	408940
